# Supplementary material for: A gain-of-function ACTC1 3′UTR mutation that introduces a miR-139-5p target site may be associated with a dominant familial atrial septal defect
Source: Sci Rep. 2016 May 3;6:25404. doi: 10.1038/srep25404 (PMC4853704; doi:10.1038/srep25404)
Supplement: Supplementary Table S2 [file srep25404-s2.xls]

Gene	microRNA	Position	Seed	dGduplex	dGopen	ddG
actc1-3utr	hsa-miR-1183	23	8:1:1	-29.6	-3.22	-26.37
actc1-3utr	hsa-miR-1229	1060	8:1:0	-27.1	-3.45	-23.64
actc1-3utr	hsa-miR-608	70	8:1:1	-26	-6.50	-19.49
actc1-3utr	hsa-miR-1183	1824	8:1:1	-22.7	-4.09	-18.60
actc1-3utr	hsa-miR-197	1058	8:1:0	-21.53	-3.12	-18.40
actc1-3utr	hsa-miR-346	1127	8:0:1	-26.83	-8.86	-17.96
actc1-3utr	hsa-miR-1228	225	8:1:0	-34.7	-16.77	-17.92
actc1-3utr	hsa-miR-1183	96	8:1:1	-24.2	-6.63	-17.56
actc1-3utr	hsa-miR-1182	680	8:1:0	-23.91	-6.38	-17.52
actc1-3utr	hsa-miR-596	1128	8:0:0	-24.8	-7.38	-17.41
actc1-3utr	hsa-miR-608	1809	8:0:0	-27.35	-10.40	-16.94
actc1-3utr	hsa-miR-939	70	8:1:1	-23.41	-6.50	-16.90
actc1-3utr	hsa-miR-324-3p	1125	8:0:0	-25.98	-9.21	-16.76
actc1-3utr	hsa-miR-663	1798	8:1:0	-21.95	-5.40	-16.54
actc1-3utr	hsa-miR-1224-3p	1059	8:1:0	-19.76	-3.29	-16.46
actc1-3utr	hsa-miR-637	1803	8:1:0	-23.5	-7.06	-16.43
actc1-3utr	hsa-miR-125a-3p	77	8:1:1	-19.32	-3.38	-15.93
actc1-3utr	hsa-miR-942	1072	8:0:1	-21.8	-6.01	-15.78
actc1-3utr	hsa-miR-1293	66	8:1:1	-21.6	-6.06	-15.53
actc1-3utr	hsa-miR-608	1800	8:1:1	-21.92	-6.39	-15.52
actc1-3utr	hsa-miR-1236	1057	8:1:1	-17.7	-2.28	-15.41
actc1-3utr	hsa-miR-1182	661	8:1:0	-22.8	-7.45	-15.34
actc1-3utr	hsa-miR-431	754	8:0:1	-21.5	-6.21	-15.28
actc1-3utr	hsa-miR-767-3p	1067	8:1:0	-20.5	-5.46	-15.03
actc1-3utr	hsa-miR-449a	1524	8:0:1	-18.16	-3.26	-14.89
actc1-3utr	hsa-miR-216a	1459	8:1:1	-18.8	-4.09	-14.70
actc1-3utr	hsa-miR-767-3p	1062	8:1:1	-18.7	-4.17	-14.52
actc1-3utr	hsa-miR-449b	1524	8:0:1	-17.5	-3.26	-14.23
actc1-3utr	hsa-miR-636	1645	8:1:1	-23.27	-9.06	-14.20
actc1-3utr	hsa-miR-149	1106	8:1:0	-21.7	-7.69	-14.00
actc1-3utr	hsa-miR-1255b	76	8:1:1	-17.4	-3.40	-13.99
actc1-3utr	hsa-miR-1237	1071	8:1:1	-19.5	-5.51	-13.98
actc1-3utr	hsa-miR-370	1085	8:1:1	-22.1	-8.13	-13.96
actc1-3utr	hsa-miR-659	1661	8:1:1	-19.44	-5.58	-13.85
actc1-3utr	hsa-miR-551a	1023	8:1:0	-22.3	-8.48	-13.81
actc1-3utr	hsa-miR-1224-5p	57	8:1:1	-21.78	-8.12	-13.65
actc1-3utr	hsa-miR-149	719	8:1:0	-25.3	-11.74	-13.55
actc1-3utr	hsa-miR-34c-5p	1524	8:0:1	-16.81	-3.26	-13.54
actc1-3utr	hsa-miR-662	1020	8:1:1	-20.5	-6.95	-13.54
actc1-3utr	hsa-miR-612	737	8:1:1	-23.6	-10.08	-13.51
actc1-3utr	hsa-miR-596	223	8:1:1	-31	-17.54	-13.45
actc1-3utr	hsa-miR-1237	1088	8:0:0	-21.96	-8.57	-13.38
actc1-3utr	hsa-miR-601	678	8:1:1	-19	-5.70	-13.29
actc1-3utr	hsa-miR-187	1119	8:0:1	-22.8	-9.53	-13.26
actc1-3utr	hsa-miR-1254	24	8:1:0	-17.1	-3.90	-13.19
actc1-3utr	hsa-miR-1263	1985	8:0:1	-22.95	-9.77	-13.17
actc1-3utr	hsa-miR-1200	1045	8:1:0	-20.9	-8.01	-12.88
actc1-3utr	hsa-miR-1321	21	8:1:1	-16.1	-3.23	-12.86
actc1-3utr	hsa-miR-612	878	8:1:1	-26.21	-13.39	-12.81
actc1-3utr	hsa-miR-1226	1132	8:1:0	-19.9	-7.09	-12.80
actc1-3utr	hsa-miR-1268	1799	8:1:0	-18.2	-5.55	-12.64
actc1-3utr	hsa-miR-516a-5p	953	8:0:1	-21.3	-8.68	-12.61
actc1-3utr	hsa-miR-339-3p	958	8:1:1	-22.1	-9.58	-12.51
actc1-3utr	hsa-miR-525-5p	1941	8:1:0	-18.42	-5.91	-12.50
actc1-3utr	hsa-miR-1260	1060	8:1:0	-15.9	-3.45	-12.44
actc1-3utr	hsa-miR-505	1141	8:1:1	-23.4	-10.97	-12.42
actc1-3utr	hsa-miR-1229	1044	8:1:1	-21	-8.57	-12.42
actc1-3utr	hsa-miR-134	26	8:1:0	-18	-5.57	-12.42
actc1-3utr	hsa-miR-504	1028	8:1:1	-21.3	-8.97	-12.32
actc1-3utr	hsa-miR-1178	1061	8:1:1	-16	-3.68	-12.31
actc1-3utr	hsa-miR-1234	1129	8:1:1	-20.49	-8.18	-12.30
actc1-3utr	hsa-miR-142-5p	1414	8:1:0	-13.31	-1.02	-12.28
actc1-3utr	hsa-miR-1184	445	8:0:1	-21.7	-9.41	-12.28
actc1-3utr	hsa-miR-205	1052	8:1:1	-16.37	-4.12	-12.24
actc1-3utr	hsa-miR-1201	1052	8:1:1	-16.35	-4.12	-12.22
actc1-3utr	hsa-miR-1268	1801	8:1:1	-19	-6.79	-12.20
actc1-3utr	hsa-miR-1289	1491	8:1:0	-19.2	-7.10	-12.09
actc1-3utr	hsa-miR-412	1060	8:1:1	-15.55	-3.45	-12.09
actc1-3utr	hsa-miR-125b	1034	8:1:1	-21.5	-9.49	-12.00
actc1-3utr	hsa-miR-640	1029	8:1:1	-21.22	-9.21	-12.00
actc1-3utr	hsa-miR-188-3p	1021	8:1:0	-20.69	-8.69	-11.99
actc1-3utr	hsa-miR-1238	955	8:1:1	-21.31	-9.35	-11.95
actc1-3utr	hsa-miR-340	147	8:0:0	-15	-3.07	-11.92
actc1-3utr	hsa-miR-516b	60	8:1:1	-17.9	-5.99	-11.90
actc1-3utr	hsa-miR-1265	647	8:1:0	-20.8	-8.99	-11.80
actc1-3utr	hsa-miR-27b	1531	8:1:0	-15.8	-4.05	-11.74
actc1-3utr	hsa-miR-1203	1025	8:1:1	-20.1	-8.40	-11.69
actc1-3utr	hsa-miR-611	1032	8:1:1	-20.61	-8.93	-11.67
actc1-3utr	hsa-miR-501-5p	2158	8:1:1	-18	-6.33	-11.66
actc1-3utr	hsa-miR-1226	1136	8:1:1	-19.5	-7.84	-11.65
actc1-3utr	hsa-miR-130b	94	8:1:1	-18	-6.45	-11.54
actc1-3utr	hsa-miR-125a-5p	1034	8:1:1	-21	-9.49	-11.50
actc1-3utr	hsa-miR-193a-5p	660	8:1:0	-18.9	-7.39	-11.50
actc1-3utr	hsa-miR-185	773	8:1:1	-20.59	-9.11	-11.47
actc1-3utr	hsa-miR-339-5p	1127	8:1:1	-20.3	-8.86	-11.43
actc1-3utr	hsa-miR-1238	1165	8:1:1	-20.82	-9.39	-11.42
actc1-3utr	hsa-miR-361-3p	598	8:0:0	-20	-8.59	-11.40
actc1-3utr	hsa-miR-596	207	8:1:1	-22.85	-11.45	-11.39
actc1-3utr	hsa-miR-1262	84	8:1:1	-14.4	-3.03	-11.36
actc1-3utr	hsa-miR-515-3p	2200	8:0:1	-21.3	-9.94	-11.35
actc1-3utr	hsa-miR-25	1319	8:0:1	-19.8	-8.44	-11.35
actc1-3utr	hsa-miR-658	1797	8:1:0	-16.8	-5.45	-11.34
actc1-3utr	hsa-miR-1207-3p	1129	8:1:1	-19.5	-8.18	-11.31
actc1-3utr	hsa-miR-885-3p	1530	8:1:1	-15.5	-4.19	-11.30
actc1-3utr	hsa-miR-933	878	8:1:1	-24.7	-13.39	-11.30
actc1-3utr	hsa-miR-1236	847	8:1:1	-29.1	-17.81	-11.28
actc1-3utr	hsa-miR-935	1136	8:1:1	-19.11	-7.84	-11.26
actc1-3utr	hsa-miR-34a	1524	8:0:1	-14.47	-3.26	-11.20
actc1-3utr	hsa-miR-423-5p	1795	8:1:0	-15.9	-4.72	-11.17
actc1-3utr	hsa-miR-516b	23	8:1:1	-14.4	-3.22	-11.17
actc1-3utr	hsa-miR-222	1691	8:1:0	-17.9	-6.73	-11.16
actc1-3utr	hsa-miR-122	1449	8:1:1	-15.2	-4.03	-11.16
actc1-3utr	hsa-miR-509-3p	24	8:1:1	-15	-3.90	-11.09
actc1-3utr	hsa-miR-1274a	1053	8:1:1	-14.81	-3.74	-11.06
actc1-3utr	hsa-miR-563	1180	8:1:1	-18.1	-7.05	-11.04
actc1-3utr	hsa-miR-130b	1785	8:1:1	-19.9	-8.86	-11.03
actc1-3utr	hsa-miR-1227	218	8:1:1	-26.4	-15.37	-11.02
actc1-3utr	hsa-miR-631	1109	8:1:1	-18.7	-7.80	-10.89
actc1-3utr	hsa-miR-193b	639	8:1:0	-25.02	-14.13	-10.88
actc1-3utr	hsa-miR-198	1488	8:0:0	-19.04	-8.22	-10.81
actc1-3utr	hsa-miR-770-5p	1140	8:1:1	-20.86	-10.05	-10.80
actc1-3utr	hsa-miR-25	2288	8:0:0	-20.16	-9.36	-10.79
actc1-3utr	hsa-miR-758	1113	8:1:1	-19.4	-8.62	-10.77
actc1-3utr	hsa-miR-221	1691	8:1:0	-17.5	-6.73	-10.76
actc1-3utr	hsa-miR-7	57	8:0:0	-18.87	-8.12	-10.74
actc1-3utr	hsa-miR-107	443	8:1:1	-20.1	-9.36	-10.73
actc1-3utr	hsa-miR-210	1245	8:1:1	-17.3	-6.59	-10.70
actc1-3utr	hsa-miR-765	774	8:1:1	-20.9	-10.23	-10.66
actc1-3utr	hsa-miR-330-5p	1671	8:0:1	-17.87	-7.21	-10.65
actc1-3utr	hsa-miR-518b	144	8:1:1	-13.14	-2.52	-10.61
actc1-3utr	hsa-miR-551a	803	8:1:1	-19.5	-8.93	-10.56
actc1-3utr	hsa-miR-134	741	8:1:1	-19.4	-8.83	-10.56
actc1-3utr	hsa-miR-22	307	8:1:1	-18.1	-7.54	-10.55
actc1-3utr	hsa-miR-1324	1687	8:1:0	-17.4	-6.91	-10.48
actc1-3utr	hsa-miR-637	1796	8:1:0	-15.9	-5.44	-10.45
actc1-3utr	hsa-miR-33b	1322	8:1:1	-16.4	-5.98	-10.41
actc1-3utr	hsa-miR-27a	1531	8:1:0	-14.45	-4.05	-10.39
actc1-3utr	hsa-miR-346	906	8:1:1	-19.9	-9.51	-10.38
actc1-3utr	hsa-miR-124	1451	8:1:0	-15.2	-4.85	-10.34
actc1-3utr	hsa-miR-345	309	8:1:1	-17.5	-7.17	-10.32
actc1-3utr	hsa-miR-190b	672	8:0:0	-15.5	-5.23	-10.26
actc1-3utr	hsa-let-7b	18	8:1:1	-13.6	-3.33	-10.26
actc1-3utr	hsa-miR-449a	1530	8:1:1	-14.45	-4.19	-10.25
actc1-3utr	hsa-miR-367	2288	8:0:0	-19.6	-9.36	-10.23
actc1-3utr	hsa-miR-1275	1802	8:1:0	-17.1	-6.87	-10.22
actc1-3utr	hsa-miR-448	1791	8:1:0	-18.52	-8.33	-10.18
actc1-3utr	hsa-miR-1291	1028	8:1:1	-19.16	-8.97	-10.18
actc1-3utr	hsa-miR-324-3p	204	8:0:1	-21.5	-11.32	-10.17
actc1-3utr	hsa-miR-1226	1980	8:1:0	-20.76	-10.62	-10.13
actc1-3utr	hsa-miR-1267	1084	8:1:1	-18.83	-8.72	-10.10
actc1-3utr	hsa-miR-877	1991	8:1:1	-19.8	-9.71	-10.08
actc1-3utr	hsa-miR-592	107	8:1:0	-14.7	-4.62	-10.07
actc1-3utr	hsa-miR-22	600	8:1:1	-18.6	-8.54	-10.05
actc1-3utr	hsa-miR-1288	1128	8:1:1	-17.42	-7.38	-10.03
actc1-3utr	hsa-miR-548d-5p	867	8:1:1	-25.4	-15.36	-10.03
actc1-3utr	hsa-miR-767-5p	1123	8:1:0	-18.1	-8.07	-10.02
actc1-3utr	hsa-miR-622	378	8:1:1	-17.4	-7.37	-10.02
actc1-3utr	hsa-miR-22	1135	8:1:1	-16.1	-6.08	-10.01
actc1-3utr	hsa-miR-617	1057	8:1:1	-12.3	-2.28	-10.01
actc1-3utr	hsa-miR-654-3p	1076	8:1:1	-15.7	-5.70	-9.99
actc1-3utr	hsa-miR-557	694	8:0:1	-16.9	-6.90	-9.99
actc1-3utr	hsa-miR-584	177	8:1:1	-15.4	-5.42	-9.97
actc1-3utr	hsa-miR-1236	1064	8:1:0	-15.9	-5.95	-9.94
actc1-3utr	hsa-miR-216a	306	8:1:1	-18.2	-8.25	-9.94
actc1-3utr	hsa-miR-1248	2196	8:1:1	-18.32	-8.39	-9.92
actc1-3utr	hsa-miR-1253	1895	8:0:1	-15.15	-5.23	-9.91
actc1-3utr	hsa-miR-132	1131	8:1:1	-17.4	-7.48	-9.91
actc1-3utr	hsa-miR-135b	1106	8:1:1	-17.6	-7.69	-9.90
actc1-3utr	hsa-miR-223	627	8:1:1	-17.97	-8.06	-9.90
actc1-3utr	hsa-miR-135b	1711	8:1:1	-18.5	-8.60	-9.89
actc1-3utr	hsa-miR-768-5p	59	8:0:1	-15.9	-6.00	-9.89
actc1-3utr	hsa-miR-1250	263	8:1:1	-19	-9.11	-9.88
actc1-3utr	hsa-miR-320c	78	8:1:1	-13.4	-3.51	-9.88
actc1-3utr	hsa-miR-506	1391	8:1:1	-20.9	-11.02	-9.87
actc1-3utr	hsa-miR-1274a	1070	8:1:1	-15.7	-5.82	-9.87
actc1-3utr	hsa-miR-1274b	1069	8:1:1	-15.6	-5.73	-9.86
actc1-3utr	hsa-let-7c	18	8:1:1	-13.2	-3.33	-9.86
actc1-3utr	hsa-miR-1254	481	8:1:1	-15.69	-5.89	-9.79
actc1-3utr	hsa-miR-1263	2153	8:1:1	-16.01	-6.25	-9.76
actc1-3utr	hsa-miR-509-3p	86	8:1:1	-12.8	-3.04	-9.75
actc1-3utr	hsa-miR-641	1886	8:1:1	-16.4	-6.66	-9.73
actc1-3utr	hsa-miR-1197	1886	8:1:1	-16.4	-6.66	-9.73
actc1-3utr	hsa-miR-1266	831	8:0:1	-23.3	-13.57	-9.72
actc1-3utr	hsa-miR-220c	1454	8:1:1	-15.9	-6.19	-9.70
actc1-3utr	hsa-miR-593	1071	8:1:0	-15.2	-5.51	-9.68
actc1-3utr	hsa-miR-502-5p	304	8:1:1	-18.92	-9.28	-9.63
actc1-3utr	hsa-miR-449b	1530	8:1:1	-13.8	-4.19	-9.60
actc1-3utr	hsa-miR-186	1684	8:1:1	-18.1	-8.52	-9.57
actc1-3utr	hsa-miR-643	397	8:0:1	-15.66	-6.08	-9.57
actc1-3utr	hsa-miR-202	18	8:1:1	-12.9	-3.33	-9.56
actc1-3utr	hsa-miR-297	513	8:0:1	-15.3	-5.75	-9.54
actc1-3utr	hsa-miR-1280	216	8:1:0	-26.7	-17.15	-9.54
actc1-3utr	hsa-miR-363	115	8:0:0	-18	-8.50	-9.49
actc1-3utr	hsa-miR-346	1622	8:1:1	-26.6	-17.11	-9.48
actc1-3utr	hsa-miR-383	2074	8:1:0	-20.7	-11.22	-9.47
actc1-3utr	hsa-miR-383	1586	8:0:1	-17.5	-8.02	-9.47
actc1-3utr	hsa-miR-595	1649	8:0:1	-17.21	-7.82	-9.38
actc1-3utr	hsa-miR-646	1138	8:1:1	-18.11	-8.72	-9.38
actc1-3utr	hsa-miR-345	1050	8:1:1	-16.5	-7.11	-9.38
actc1-3utr	hsa-miR-611	2127	8:1:1	-19.65	-10.28	-9.36
actc1-3utr	hsa-miR-143	328	8:1:1	-14.5	-5.13	-9.36
actc1-3utr	hsa-miR-610	389	8:0:1	-16	-6.64	-9.35
actc1-3utr	hsa-miR-142-5p	146	8:0:1	-11.9	-2.57	-9.32
actc1-3utr	hsa-miR-938	1618	8:0:0	-23.8	-14.50	-9.29
actc1-3utr	hsa-miR-34c-5p	1530	8:1:1	-13.47	-4.19	-9.27
actc1-3utr	hsa-miR-130b	144	8:1:1	-11.8	-2.52	-9.27
actc1-3utr	hsa-miR-92a	2288	8:0:0	-18.6	-9.36	-9.23
actc1-3utr	hsa-miR-379	57	8:1:0	-17.35	-8.12	-9.22
actc1-3utr	hsa-miR-933	245	8:1:1	-22.4	-13.18	-9.21
actc1-3utr	hsa-miR-1291	1540	8:1:1	-14.8	-5.59	-9.20
actc1-3utr	hsa-miR-648	1906	8:1:1	-14.4	-5.23	-9.16
actc1-3utr	hsa-let-7d	18	8:1:1	-12.5	-3.33	-9.16
actc1-3utr	hsa-miR-339-3p	1139	8:1:1	-18.4	-9.25	-9.14
actc1-3utr	hsa-miR-220c	1545	8:1:1	-15.9	-6.76	-9.13
actc1-3utr	hsa-miR-624	1453	8:1:1	-15.3	-6.17	-9.12
actc1-3utr	hsa-miR-622	1129	8:0:1	-17.3	-8.18	-9.11
actc1-3utr	hsa-miR-182	1526	8:1:0	-12.9	-3.79	-9.10
actc1-3utr	hsa-miR-1225-3p	958	8:1:1	-18.68	-9.58	-9.09
actc1-3utr	hsa-miR-493	1712	8:0:1	-18	-8.94	-9.05
actc1-3utr	hsa-miR-1257	1536	8:1:0	-14.71	-5.66	-9.04
actc1-3utr	hsa-miR-508-5p	1489	8:1:0	-16.62	-7.57	-9.04
actc1-3utr	hsa-miR-1205	499	8:0:1	-16.8	-7.78	-9.01
actc1-3utr	hsa-miR-1228	209	8:1:1	-19.5	-10.50	-8.99
actc1-3utr	hsa-miR-487b	1906	8:1:0	-14.21	-5.23	-8.97
actc1-3utr	hsa-miR-106b	1696	8:1:1	-16.3	-7.36	-8.93
actc1-3utr	hsa-miR-431	1116	8:1:0	-18	-9.06	-8.93
actc1-3utr	hsa-miR-224	743	8:1:0	-19.11	-10.17	-8.93
actc1-3utr	hsa-miR-941	304	8:1:1	-18.2	-9.28	-8.91
actc1-3utr	hsa-miR-331-5p	1451	8:1:1	-13.76	-4.85	-8.90
actc1-3utr	hsa-miR-324-3p	1099	8:1:0	-19.5	-10.60	-8.89
actc1-3utr	hsa-miR-1299	393	8:1:1	-15.1	-6.21	-8.88
actc1-3utr	hsa-miR-320a	78	8:1:1	-12.4	-3.51	-8.88
actc1-3utr	hsa-miR-320b	78	8:1:1	-12.4	-3.51	-8.88
actc1-3utr	hsa-miR-183	1532	8:1:1	-13.4	-4.52	-8.87
actc1-3utr	hsa-miR-1255b	275	8:0:1	-18.5	-9.64	-8.85
actc1-3utr	hsa-miR-30e	104	8:1:0	-13.4	-4.54	-8.85
actc1-3utr	hsa-miR-768-5p	665	8:1:1	-15.3	-6.48	-8.81
actc1-3utr	hsa-miR-409-5p	1432	8:0:0	-15.5	-6.69	-8.80
actc1-3utr	hsa-miR-1281	847	8:0:1	-26.6	-17.81	-8.78
actc1-3utr	hsa-miR-575	1839	8:0:1	-16.7	-7.92	-8.77
actc1-3utr	hsa-miR-302a	1647	8:1:1	-17.7	-8.94	-8.75
actc1-3utr	hsa-miR-541	1795	8:1:0	-13.45	-4.72	-8.72
actc1-3utr	hsa-miR-518f	144	8:1:1	-11.24	-2.52	-8.71
actc1-3utr	hsa-miR-766	1980	8:0:1	-19.3	-10.62	-8.67
actc1-3utr	hsa-miR-875-5p	1983	8:0:1	-18.9	-10.23	-8.66
actc1-3utr	hsa-miR-585	1794	8:1:1	-13.1	-4.43	-8.66
actc1-3utr	hsa-miR-551b	803	8:1:1	-17.6	-8.93	-8.66
actc1-3utr	hsa-miR-876-3p	65	8:0:0	-14.7	-6.04	-8.65
actc1-3utr	hsa-miR-135a	1106	8:1:1	-16.3	-7.69	-8.60
actc1-3utr	hsa-miR-198	1942	8:1:0	-14.3	-5.70	-8.59
actc1-3utr	hsa-miR-596	907	8:1:0	-19.49	-10.89	-8.59
actc1-3utr	hsa-miR-1266	1671	8:1:1	-15.8	-7.21	-8.58
actc1-3utr	hsa-miR-769-5p	2125	8:0:1	-20.12	-11.54	-8.57
actc1-3utr	hsa-miR-507	1773	8:0:0	-17.9	-9.33	-8.56
actc1-3utr	hsa-miR-302c	1647	8:1:1	-17.5	-8.94	-8.55
actc1-3utr	hsa-miR-1224-3p	216	8:0:1	-25.7	-17.15	-8.54
actc1-3utr	hsa-miR-206	20	8:1:0	-11.71	-3.17	-8.53
actc1-3utr	hsa-miR-324-3p	1983	8:1:1	-18.71	-10.23	-8.47
actc1-3utr	hsa-miR-548i	144	8:0:1	-11	-2.52	-8.47
actc1-3utr	hsa-miR-32	1319	8:1:0	-16.9	-8.44	-8.45
actc1-3utr	hsa-miR-664	1145	8:1:1	-20	-11.56	-8.43
actc1-3utr	hsa-miR-1207-5p	889	8:1:1	-22.4	-13.96	-8.43
actc1-3utr	hsa-miR-573	774	8:1:1	-18.67	-10.23	-8.43
actc1-3utr	hsa-miR-518a-5p	653	8:1:0	-17.8	-9.36	-8.43
actc1-3utr	hsa-miR-527	653	8:1:0	-17.8	-9.36	-8.43
actc1-3utr	hsa-miR-551b	1023	8:1:1	-16.9	-8.48	-8.41
actc1-3utr	hsa-miR-663b	638	8:1:1	-22.46	-14.04	-8.41
actc1-3utr	hsa-miR-1301	1833	8:1:1	-13.73	-5.32	-8.40
actc1-3utr	hsa-miR-520a-5p	1902	8:1:0	-17.88	-9.50	-8.37
actc1-3utr	hsa-miR-758	1045	8:1:1	-16.39	-8.01	-8.37
actc1-3utr	hsa-miR-508-5p	52	8:1:1	-18.9	-10.52	-8.37
actc1-3utr	hsa-miR-548b-5p	867	8:1:1	-23.7	-15.36	-8.33
actc1-3utr	hsa-miR-618	1680	8:1:0	-14.5	-6.17	-8.32
actc1-3utr	hsa-miR-550	1047	8:1:1	-14.6	-6.27	-8.32
actc1-3utr	hsa-miR-635	2269	8:1:1	-18.5	-10.19	-8.30
actc1-3utr	hsa-miR-557	115	8:1:0	-16.8	-8.50	-8.29
actc1-3utr	hsa-miR-193a-3p	639	8:1:1	-22.42	-14.13	-8.28
actc1-3utr	hsa-miR-130a	144	8:1:1	-10.8	-2.52	-8.27
actc1-3utr	hsa-miR-301b	144	8:1:1	-10.8	-2.52	-8.27
actc1-3utr	hsa-miR-99b	1548	8:1:1	-14.2	-5.93	-8.26
actc1-3utr	hsa-miR-566	717	8:1:0	-19.7	-11.43	-8.26
actc1-3utr	hsa-miR-196b	2304	8:1:1	-11.8	-3.56	-8.23
actc1-3utr	hsa-miR-1237	2053	8:1:1	-15.6	-7.38	-8.21
actc1-3utr	hsa-miR-331-5p	674	8:1:1	-13.4	-5.18	-8.21
actc1-3utr	hsa-miR-520a-3p	1647	8:1:1	-17.14	-8.94	-8.19
actc1-3utr	hsa-miR-614	209	8:1:1	-18.7	-10.50	-8.19
actc1-3utr	hsa-miR-301a	144	8:1:1	-10.7	-2.52	-8.17
actc1-3utr	hsa-miR-299-3p	74	8:1:0	-13.35	-5.20	-8.14
actc1-3utr	hsa-miR-196a	2304	8:1:1	-11.7	-3.56	-8.13
actc1-3utr	hsa-miR-550	1499	8:1:1	-17.2	-9.07	-8.12
actc1-3utr	hsa-miR-1247	1126	8:1:1	-18.5	-10.37	-8.12
actc1-3utr	hsa-miR-1265	77	8:1:1	-11.5	-3.38	-8.11
actc1-3utr	hsa-miR-525-5p	1993	8:1:0	-20.8	-12.69	-8.10
actc1-3utr	hsa-miR-93	1696	8:1:1	-15.4	-7.36	-8.03
actc1-3utr	hsa-miR-212	1131	8:1:1	-15.5	-7.48	-8.01
actc1-3utr	hsa-miR-1266	242	8:1:0	-20.7	-12.69	-8.00
actc1-3utr	hsa-miR-34a	2265	8:1:1	-18.3	-10.30	-7.99
actc1-3utr	hsa-miR-920	69	8:1:1	-14.5	-6.50	-7.99
actc1-3utr	hsa-miR-485-5p	642	8:1:0	-20.5	-12.52	-7.97
actc1-3utr	hsa-miR-1185	1937	8:0:0	-15.4	-7.43	-7.96
actc1-3utr	hsa-miR-1300	565	8:1:1	-11.9	-3.93	-7.96
actc1-3utr	hsa-let-7f	18	8:1:1	-11.3	-3.33	-7.96
actc1-3utr	hsa-miR-197	1140	8:1:0	-18	-10.05	-7.94
actc1-3utr	hsa-miR-1252	591	8:0:1	-15.95	-8.01	-7.93
actc1-3utr	hsa-miR-576-3p	76	8:1:0	-11.34	-3.40	-7.93
actc1-3utr	hsa-miR-93	1648	8:1:0	-17.1	-9.17	-7.92
actc1-3utr	hsa-miR-15a	1141	8:1:0	-18.9	-10.97	-7.92
actc1-3utr	hsa-miR-521	1096	8:1:1	-19.1	-11.18	-7.91
actc1-3utr	hsa-miR-330-3p	232	8:1:0	-22.11	-14.19	-7.91
actc1-3utr	hsa-miR-423-5p	187	8:1:1	-17.9	-9.98	-7.91
actc1-3utr	hsa-miR-1303	430	8:1:1	-14.2	-6.29	-7.90
actc1-3utr	hsa-miR-181d	1550	8:1:1	-13.51	-5.61	-7.89
actc1-3utr	hsa-miR-1296	1543	8:1:1	-13.8	-5.90	-7.89
actc1-3utr	hsa-miR-219-1-3p	1490	8:1:1	-15.1	-7.20	-7.89
actc1-3utr	hsa-miR-617	906	8:1:0	-17.4	-9.51	-7.88
actc1-3utr	hsa-miR-1257	81	8:1:1	-11.6	-3.71	-7.88
actc1-3utr	hsa-miR-600	1657	8:1:1	-15.73	-7.87	-7.85
actc1-3utr	hsa-miR-30a	104	8:1:0	-12.4	-4.54	-7.85
actc1-3utr	hsa-miR-548a-5p	144	8:0:1	-10.37	-2.52	-7.84
actc1-3utr	hsa-miR-129-5p	657	8:1:1	-14.8	-6.96	-7.83
actc1-3utr	hsa-miR-143	77	8:1:1	-11.22	-3.38	-7.83
actc1-3utr	hsa-miR-371-5p	1464	8:1:1	-14.85	-7.02	-7.82
actc1-3utr	hsa-miR-198	1903	8:1:0	-17.71	-9.89	-7.81
actc1-3utr	hsa-miR-1257	1244	8:1:0	-14.5	-6.69	-7.80
actc1-3utr	hsa-miR-135a	1711	8:1:1	-16.4	-8.60	-7.79
actc1-3utr	hsa-miR-1255a	76	8:1:1	-11.2	-3.40	-7.79
actc1-3utr	hsa-miR-1284	1688	8:1:1	-14.6	-6.82	-7.77
actc1-3utr	hsa-miR-302d	1647	8:1:1	-16.7	-8.94	-7.75
actc1-3utr	hsa-miR-618	1175	8:1:0	-14.8	-7.04	-7.75
actc1-3utr	hsa-miR-593	1103	8:1:1	-16.1	-8.34	-7.75
actc1-3utr	hsa-miR-10a	2149	8:0:1	-15.26	-7.51	-7.74
actc1-3utr	hsa-miR-1257	88	8:1:1	-11.6	-3.85	-7.74
actc1-3utr	hsa-miR-512-5p	387	8:1:1	-14.6	-6.86	-7.73
actc1-3utr	hsa-miR-409-5p	2228	8:1:1	-15.94	-8.23	-7.70
actc1-3utr	hsa-miR-488	188	8:1:1	-17.6	-9.89	-7.70
actc1-3utr	hsa-miR-454	1835	8:1:1	-16.3	-8.62	-7.67
actc1-3utr	hsa-miR-548b-5p	144	8:0:1	-10.2	-2.52	-7.67
actc1-3utr	hsa-miR-1289	54	8:1:1	-17.5	-9.83	-7.66
actc1-3utr	hsa-miR-105	1462	8:1:0	-14.6	-6.94	-7.65
actc1-3utr	hsa-miR-767-5p	685	8:1:1	-15.1	-7.44	-7.65
actc1-3utr	hsa-miR-181a	938	8:0:0	-19.3	-11.66	-7.63
actc1-3utr	hsa-miR-199b-5p	455	8:1:1	-16.51	-8.88	-7.62
actc1-3utr	hsa-miR-1286	1544	8:1:1	-14.1	-6.48	-7.61
actc1-3utr	hsa-miR-34a	1530	8:1:1	-11.81	-4.19	-7.61
actc1-3utr	hsa-miR-340	1415	8:1:0	-8.7	-1.08	-7.61
actc1-3utr	hsa-miR-643	1114	8:1:0	-16.2	-8.59	-7.60
actc1-3utr	hsa-miR-219-1-3p	1181	8:1:1	-18	-10.40	-7.59
actc1-3utr	hsa-miR-1321	70	8:1:1	-14.1	-6.50	-7.59
actc1-3utr	hsa-miR-181b	1550	8:1:1	-13.2	-5.61	-7.58
actc1-3utr	hsa-miR-521	1550	8:1:1	-13.2	-5.61	-7.58
actc1-3utr	hsa-miR-1197	943	8:1:1	-14.31	-6.72	-7.58
actc1-3utr	hsa-miR-552	78	8:1:1	-11.1	-3.51	-7.58
actc1-3utr	hsa-miR-1260	902	8:1:0	-18.89	-11.31	-7.57
actc1-3utr	hsa-miR-493	681	8:1:1	-13.5	-5.93	-7.56
actc1-3utr	hsa-miR-138	1742	8:1:1	-13.89	-6.33	-7.55
actc1-3utr	hsa-miR-302e	1647	8:1:1	-16.5	-8.94	-7.55
actc1-3utr	hsa-miR-376c	1717	8:1:1	-15.9	-8.35	-7.54
actc1-3utr	hsa-miR-874	1110	8:1:1	-15.3	-7.77	-7.52
actc1-3utr	hsa-miR-768-5p	766	8:1:1	-15.85	-8.32	-7.52
actc1-3utr	hsa-miR-595	1830	8:1:0	-14.33	-6.81	-7.51
actc1-3utr	hsa-miR-326	1671	8:0:1	-14.72	-7.21	-7.50
actc1-3utr	hsa-miR-1303	1394	8:0:0	-16.56	-9.06	-7.49
actc1-3utr	hsa-miR-668	809	8:1:1	-17.6	-10.10	-7.49
actc1-3utr	hsa-miR-502-5p	1108	8:1:0	-15.3	-7.82	-7.47
actc1-3utr	hsa-miR-18a	2175	8:1:1	-11.4	-3.95	-7.44
actc1-3utr	hsa-miR-18b	2175	8:1:1	-11.4	-3.95	-7.44
actc1-3utr	hsa-miR-330-5p	831	8:1:1	-21	-13.57	-7.42
actc1-3utr	hsa-miR-614	225	8:0:1	-24.2	-16.77	-7.42
actc1-3utr	hsa-miR-507	1061	8:1:1	-11.1	-3.68	-7.41
actc1-3utr	hsa-miR-767-5p	900	8:1:1	-19.9	-12.49	-7.40
actc1-3utr	hsa-miR-1208	739	8:1:0	-17.3	-9.89	-7.40
actc1-3utr	hsa-miR-769-3p	648	8:1:0	-16.7	-9.29	-7.40
actc1-3utr	hsa-miR-515-3p	1711	8:1:1	-16	-8.60	-7.39
actc1-3utr	hsa-miR-200c	38	8:1:1	-16.3	-8.90	-7.39
actc1-3utr	hsa-miR-448	2238	8:0:1	-15.5	-8.11	-7.38
actc1-3utr	hsa-let-7a	18	8:1:1	-10.7	-3.33	-7.36
actc1-3utr	hsa-miR-638	1588	8:1:1	-18.55	-11.21	-7.33
actc1-3utr	hsa-miR-139-3p	1391	8:1:1	-18.32	-11.02	-7.29
actc1-3utr	hsa-miR-720	752	8:1:1	-15.02	-7.73	-7.28
actc1-3utr	hsa-miR-525-3p	2267	8:1:1	-16.6	-9.33	-7.26
actc1-3utr	hsa-miR-625	72	8:1:1	-13.9	-6.63	-7.26
actc1-3utr	hsa-miR-1237	1103	8:1:0	-15.6	-8.34	-7.25
actc1-3utr	hsa-miR-301b	94	8:1:1	-13.7	-6.45	-7.24
actc1-3utr	hsa-miR-216b	1674	8:1:0	-13.91	-6.67	-7.23
actc1-3utr	hsa-miR-744	1851	8:1:1	-16.3	-9.08	-7.21
actc1-3utr	hsa-miR-518c	144	8:1:1	-9.74	-2.52	-7.21
actc1-3utr	hsa-miR-632	1070	8:1:0	-13.02	-5.82	-7.19
actc1-3utr	hsa-miR-1268	646	8:1:1	-15.4	-8.20	-7.19
actc1-3utr	hsa-miR-518d-3p	144	8:1:1	-9.71	-2.52	-7.18
actc1-3utr	hsa-miR-582-5p	2171	8:1:1	-12	-4.82	-7.17
actc1-3utr	hsa-miR-511	451	8:1:1	-14.5	-7.33	-7.16
actc1-3utr	hsa-miR-1237	1193	8:1:0	-17.87	-10.71	-7.15
actc1-3utr	hsa-miR-30d	104	8:1:0	-11.7	-4.54	-7.15
actc1-3utr	hsa-miR-181b	938	8:1:0	-18.8	-11.66	-7.13
actc1-3utr	hsa-miR-495	124	8:1:0	-16.5	-9.36	-7.13
actc1-3utr	hsa-miR-1287	480	8:1:1	-13.2	-6.08	-7.11
actc1-3utr	hsa-miR-1301	444	8:1:1	-16.5	-9.38	-7.11
actc1-3utr	hsa-miR-766	217	8:1:1	-23.5	-16.39	-7.10
actc1-3utr	hsa-miR-1231	25	8:1:1	-12	-4.89	-7.10
actc1-3utr	hsa-miR-525-5p	1487	8:1:0	-16.41	-9.31	-7.09
actc1-3utr	hsa-miR-1205	22	8:1:1	-10.34	-3.24	-7.09
actc1-3utr	hsa-miR-520a-5p	1941	8:1:0	-13	-5.91	-7.08
actc1-3utr	hsa-miR-329	1550	8:1:0	-12.7	-5.61	-7.08
actc1-3utr	hsa-miR-23a	1323	8:1:0	-13.5	-6.41	-7.08
actc1-3utr	hsa-miR-662	1121	8:1:1	-15.8	-8.72	-7.07
actc1-3utr	hsa-miR-519e	2200	8:1:1	-17	-9.94	-7.05
actc1-3utr	hsa-miR-196a	66	8:1:0	-13.12	-6.06	-7.05
actc1-3utr	hsa-miR-28-5p	828	8:1:0	-20.9	-13.85	-7.04
actc1-3utr	hsa-miR-1305	1834	8:1:0	-13.1	-6.06	-7.03
actc1-3utr	hsa-miR-103	443	8:1:1	-16.4	-9.36	-7.03
actc1-3utr	hsa-miR-513c	953	8:1:1	-15.7	-8.68	-7.01
actc1-3utr	hsa-miR-296-5p	601	8:1:1	-16	-8.99	-7.00
actc1-3utr	hsa-miR-877	1939	8:1:1	-14.11	-7.11	-6.99
actc1-3utr	hsa-miR-542-3p	1444	8:1:0	-11.8	-4.81	-6.98
actc1-3utr	hsa-miR-1229	902	8:0:1	-18.3	-11.31	-6.98
actc1-3utr	hsa-miR-519c-5p	666	8:1:0	-13.86	-6.88	-6.97
actc1-3utr	hsa-miR-519b-5p	666	8:1:0	-13.86	-6.88	-6.97
actc1-3utr	hsa-miR-148a	1320	8:1:0	-12.5	-5.53	-6.96
actc1-3utr	hsa-let-7g	1989	8:1:1	-14.7	-7.74	-6.95
actc1-3utr	hsa-miR-453	1078	8:1:1	-15	-8.04	-6.95
actc1-3utr	hsa-miR-522	682	8:1:1	-11.9	-4.94	-6.95
actc1-3utr	hsa-miR-206	1523	8:1:0	-10.04	-3.09	-6.94
actc1-3utr	hsa-miR-585	1792	8:0:1	-14.3	-7.37	-6.92
actc1-3utr	hsa-miR-1272	1779	8:1:0	-15.9	-8.97	-6.92
actc1-3utr	hsa-miR-641	1553	8:0:1	-14.3	-7.38	-6.91
actc1-3utr	hsa-miR-1303	1505	8:1:1	-15.5	-8.58	-6.91
actc1-3utr	hsa-miR-1283	1416	8:1:0	-8.01	-1.09	-6.91
actc1-3utr	hsa-miR-767-5p	1388	8:1:1	-18.76	-11.85	-6.90
actc1-3utr	hsa-miR-135b	532	8:1:1	-14.2	-7.30	-6.89
actc1-3utr	hsa-miR-1299	480	8:1:1	-12.96	-6.08	-6.87
actc1-3utr	hsa-miR-526a	666	8:1:0	-13.75	-6.88	-6.86
actc1-3utr	hsa-miR-520c-5p	666	8:1:0	-13.75	-6.88	-6.86
actc1-3utr	hsa-miR-518d-5p	666	8:1:0	-13.75	-6.88	-6.86
actc1-3utr	hsa-miR-512-3p	1827	8:1:1	-12.4	-5.55	-6.85
actc1-3utr	hsa-miR-496	1738	8:1:1	-13.8	-6.96	-6.83
actc1-3utr	hsa-miR-219-1-3p	77	8:1:1	-10.22	-3.38	-6.83
actc1-3utr	hsa-miR-339-3p	1712	8:1:1	-15.77	-8.94	-6.82
actc1-3utr	hsa-miR-495	101	8:1:0	-11.4	-4.57	-6.82
actc1-3utr	hsa-let-7i	67	8:1:1	-13.19	-6.39	-6.79
actc1-3utr	hsa-miR-629	1434	8:1:0	-14	-7.21	-6.78
actc1-3utr	hsa-miR-545	2219	8:1:0	-16.3	-9.52	-6.77
actc1-3utr	hsa-miR-135b	1849	8:0:0	-15.8	-9.03	-6.77
actc1-3utr	hsa-miR-548m	1452	8:0:1	-11.3	-4.52	-6.77
actc1-3utr	hsa-miR-767-3p	1043	8:1:1	-15.73	-8.97	-6.75
actc1-3utr	hsa-miR-584	681	8:1:1	-12.69	-5.93	-6.75
actc1-3utr	hsa-miR-196b	66	8:1:0	-12.81	-6.06	-6.74
actc1-3utr	hsa-miR-552	1990	8:1:0	-14.2	-7.48	-6.71
actc1-3utr	hsa-miR-1224-5p	961	8:1:1	-16.7	-9.98	-6.71
actc1-3utr	hsa-miR-324-5p	1013	8:1:1	-18.6	-11.90	-6.69
actc1-3utr	hsa-miR-665	595	8:0:1	-16.6	-9.90	-6.69
actc1-3utr	hsa-miR-526a	1941	8:1:1	-12.6	-5.91	-6.68
actc1-3utr	hsa-miR-520c-5p	1941	8:1:1	-12.6	-5.91	-6.68
actc1-3utr	hsa-miR-518d-5p	1941	8:1:1	-12.6	-5.91	-6.68
actc1-3utr	hsa-miR-103	909	8:1:0	-19.81	-13.12	-6.68
actc1-3utr	hsa-miR-107	909	8:1:0	-19.81	-13.12	-6.68
actc1-3utr	hsa-miR-136	2020	8:0:0	-20.3	-13.62	-6.67
actc1-3utr	hsa-miR-516a-3p	1092	8:0:1	-14.7	-8.02	-6.67
actc1-3utr	hsa-miR-148b	1320	8:1:1	-12.2	-5.53	-6.66
actc1-3utr	hsa-miR-17	1696	8:1:1	-14	-7.36	-6.63
actc1-3utr	hsa-miR-106a	1696	8:1:1	-14	-7.36	-6.63
actc1-3utr	hsa-miR-211	843	8:0:1	-24.7	-18.07	-6.62
actc1-3utr	hsa-miR-574-5p	662	8:1:1	-14.2	-7.58	-6.62
actc1-3utr	hsa-miR-768-3p	249	8:1:0	-18.46	-11.83	-6.62
actc1-3utr	hsa-miR-769-5p	797	8:1:1	-13.65	-7.03	-6.61
actc1-3utr	hsa-miR-424	444	8:1:0	-16	-9.38	-6.61
actc1-3utr	hsa-miR-579	281	8:0:1	-15.6	-8.98	-6.61
actc1-3utr	hsa-miR-129-5p	1722	8:1:1	-14.1	-7.49	-6.60
actc1-3utr	hsa-miR-1827	1526	8:1:1	-10.4	-3.79	-6.60
actc1-3utr	hsa-miR-181c	808	8:1:1	-16.8	-10.19	-6.60
actc1-3utr	hsa-miR-502-5p	28	8:1:1	-12.3	-5.69	-6.60
actc1-3utr	hsa-miR-135a	532	8:1:1	-13.9	-7.30	-6.59
actc1-3utr	hsa-miR-203	673	8:1:0	-11.7	-5.11	-6.58
actc1-3utr	hsa-miR-768-3p	41	8:1:1	-15.5	-8.91	-6.58
actc1-3utr	hsa-miR-135a	1849	8:0:0	-15.6	-9.03	-6.57
actc1-3utr	hsa-miR-888	1457	8:1:0	-11.6	-5.02	-6.57
actc1-3utr	hsa-miR-1293	1808	8:1:0	-16.84	-10.27	-6.56
actc1-3utr	hsa-miR-875-5p	2151	8:1:1	-12.8	-6.24	-6.55
actc1-3utr	hsa-let-7i	1989	8:1:1	-14.3	-7.74	-6.55
actc1-3utr	hsa-miR-342-5p	1989	8:1:1	-14.3	-7.74	-6.55
actc1-3utr	hsa-miR-211	1089	8:1:1	-14.6	-8.04	-6.55
actc1-3utr	hsa-miR-766	998	8:1:0	-19.9	-13.34	-6.55
actc1-3utr	hsa-miR-215	1420	8:1:1	-7.7	-1.16	-6.53
actc1-3utr	hsa-miR-20b	1648	8:1:0	-15.7	-9.17	-6.52
actc1-3utr	hsa-miR-557	891	8:1:1	-19.73	-13.20	-6.52
actc1-3utr	hsa-miR-1250	1828	8:1:1	-12	-5.48	-6.51
actc1-3utr	hsa-miR-1197	1819	8:1:0	-10.3	-3.78	-6.51
actc1-3utr	hsa-miR-513c	793	8:0:1	-14.8	-8.28	-6.51
actc1-3utr	hsa-miR-448	1718	8:1:1	-14.8	-8.31	-6.48
actc1-3utr	hsa-miR-298	729	8:1:0	-18.5	-12.05	-6.44
actc1-3utr	hsa-miR-935	625	8:1:1	-13.76	-7.32	-6.43
actc1-3utr	hsa-miR-524-3p	2267	8:1:1	-15.7	-9.33	-6.36
actc1-3utr	hsa-miR-708	1542	8:1:0	-12.5	-6.13	-6.36
actc1-3utr	hsa-miR-492	1137	8:1:1	-14.5	-8.13	-6.36
actc1-3utr	hsa-miR-149	638	8:1:1	-20.4	-14.04	-6.35
actc1-3utr	hsa-miR-519c-5p	431	8:0:1	-13.3	-6.94	-6.35
actc1-3utr	hsa-miR-519b-5p	431	8:0:1	-13.3	-6.94	-6.35
actc1-3utr	hsa-miR-195	129	8:1:0	-15.1	-8.74	-6.35
actc1-3utr	hsa-let-7e	72	8:1:1	-12.99	-6.63	-6.35
actc1-3utr	hsa-miR-339-5p	1622	8:0:1	-23.46	-17.11	-6.34
actc1-3utr	hsa-miR-20a	1696	8:1:1	-13.7	-7.36	-6.33
actc1-3utr	hsa-miR-299-3p	1446	8:1:1	-11.1	-4.76	-6.33
actc1-3utr	hsa-miR-1282	1102	8:1:1	-17.9	-11.56	-6.33
actc1-3utr	hsa-miR-520g	1454	8:1:1	-12.52	-6.19	-6.32
actc1-3utr	hsa-miR-574-5p	110	8:1:1	-14	-7.67	-6.32
actc1-3utr	hsa-miR-1197	1553	8:0:1	-13.7	-7.38	-6.31
actc1-3utr	hsa-miR-541	2269	8:1:1	-16.5	-10.19	-6.30
actc1-3utr	hsa-miR-548g	1419	8:0:1	-7.4	-1.09	-6.30
actc1-3utr	hsa-miR-1238	1287	8:1:1	-14.93	-8.62	-6.30
actc1-3utr	hsa-miR-519c-5p	1941	8:1:1	-12.2	-5.91	-6.28
actc1-3utr	hsa-miR-519b-5p	1941	8:1:1	-12.2	-5.91	-6.28
actc1-3utr	hsa-miR-627	1491	8:1:1	-13.39	-7.10	-6.28
actc1-3utr	hsa-miR-320d	78	8:1:1	-9.8	-3.51	-6.28
actc1-3utr	hsa-miR-708	46	8:1:1	-16.3	-10.01	-6.28
actc1-3utr	hsa-miR-21	1976	8:1:1	-12.9	-6.64	-6.25
actc1-3utr	hsa-miR-1266	998	8:1:1	-19.6	-13.34	-6.25
actc1-3utr	hsa-miR-130a	94	8:1:1	-12.71	-6.45	-6.25
actc1-3utr	hsa-miR-140-5p	65	8:1:0	-12.3	-6.04	-6.25
actc1-3utr	hsa-miR-1254	1717	8:1:1	-14.6	-8.35	-6.24
actc1-3utr	hsa-miR-628-5p	1239	8:0:1	-14.5	-8.25	-6.24
actc1-3utr	hsa-miR-548f	1420	8:1:1	-7.4	-1.16	-6.23
actc1-3utr	hsa-miR-769-3p	1080	8:1:1	-15	-8.76	-6.23
actc1-3utr	hsa-miR-497	1141	8:1:0	-17.2	-10.97	-6.22
actc1-3utr	hsa-miR-519c-5p	953	8:1:1	-14.9	-8.68	-6.21
actc1-3utr	hsa-miR-519b-5p	953	8:1:1	-14.9	-8.68	-6.21
actc1-3utr	hsa-miR-450a	2178	8:1:1	-10.1	-3.89	-6.20
actc1-3utr	hsa-miR-623	842	8:0:1	-22.2	-15.99	-6.20
actc1-3utr	hsa-miR-512-5p	806	8:0:1	-16.49	-10.29	-6.19
actc1-3utr	hsa-miR-632	377	8:1:1	-13.5	-7.30	-6.19
actc1-3utr	hsa-miR-518f	1958	8:1:1	-12.5	-6.31	-6.18
actc1-3utr	hsa-miR-196a	17	8:1:0	-9.45	-3.27	-6.17
actc1-3utr	hsa-miR-196b	17	8:1:0	-9.45	-3.27	-6.17
actc1-3utr	hsa-miR-542-3p	1532	8:1:1	-10.69	-4.52	-6.16
actc1-3utr	hsa-miR-203	565	8:1:0	-10.1	-3.93	-6.16
actc1-3utr	hsa-miR-139-5p	93	8:1:1	-10.99	-4.82	-6.16
actc1-3utr	hsa-miR-376b	1717	8:1:1	-14.5	-8.35	-6.14
actc1-3utr	hsa-miR-301b	1785	8:1:1	-15	-8.86	-6.13
actc1-3utr	hsa-miR-548c-5p	867	8:1:1	-21.5	-15.36	-6.13
actc1-3utr	hsa-miR-141	38	8:1:1	-15.04	-8.90	-6.13
actc1-3utr	hsa-miR-105	2161	8:1:1	-13.3	-7.17	-6.12
actc1-3utr	hsa-miR-526a	953	8:1:1	-14.8	-8.68	-6.11
actc1-3utr	hsa-miR-520c-5p	953	8:1:1	-14.8	-8.68	-6.11
actc1-3utr	hsa-miR-516b	953	8:1:1	-14.8	-8.68	-6.11
actc1-3utr	hsa-miR-518d-5p	953	8:1:1	-14.8	-8.68	-6.11
actc1-3utr	hsa-miR-1262	107	8:1:1	-10.74	-4.62	-6.11
actc1-3utr	hsa-miR-431	696	8:1:0	-13	-6.89	-6.10
actc1-3utr	hsa-miR-874	1429	8:1:1	-12.85	-6.75	-6.09
actc1-3utr	hsa-miR-671-5p	1713	8:1:1	-14.8	-8.72	-6.07
actc1-3utr	hsa-miR-769-5p	1391	8:1:1	-17.1	-11.02	-6.07
actc1-3utr	hsa-miR-297	1449	8:1:1	-10.1	-4.03	-6.06
actc1-3utr	hsa-miR-98	18	8:1:1	-9.4	-3.33	-6.06
actc1-3utr	hsa-miR-1185	1820	8:1:0	-9.7	-3.64	-6.05
actc1-3utr	hsa-miR-508-5p	1479	8:0:1	-15.4	-9.34	-6.05
actc1-3utr	hsa-miR-1183	1201	8:1:1	-15.11	-9.05	-6.05
actc1-3utr	hsa-miR-1286	830	8:1:0	-19.8	-13.74	-6.05
actc1-3utr	hsa-miR-526a	431	8:0:1	-13	-6.94	-6.05
actc1-3utr	hsa-miR-520c-5p	431	8:0:1	-13	-6.94	-6.05
actc1-3utr	hsa-miR-518d-5p	431	8:0:1	-13	-6.94	-6.05
actc1-3utr	hsa-miR-511	1105	8:1:1	-15	-8.95	-6.04
actc1-3utr	hsa-miR-548c-5p	144	8:0:1	-8.57	-2.52	-6.04
actc1-3utr	hsa-miR-510	832	8:1:0	-20.9	-14.86	-6.03
actc1-3utr	hsa-miR-573	1413	8:1:1	-7.05	-1.02	-6.02
actc1-3utr	hsa-miR-498	805	8:1:1	-15.3	-9.27	-6.02
actc1-3utr	hsa-miR-125a-3p	1495	8:1:1	-15.08	-9.06	-6.01
actc1-3utr	hsa-miR-890	1410	8:1:1	-12.46	-6.44	-6.01
actc1-3utr	hsa-miR-508-3p	768	8:1:0	-14.9	-8.88	-6.01
actc1-3utr	hsa-miR-454	94	8:1:1	-12.46	-6.45	-6.00
actc1-3utr	hsa-miR-507	694	8:1:0	-12.9	-6.90	-5.99
actc1-3utr	hsa-miR-192	1420	8:1:1	-7.15	-1.16	-5.98
actc1-3utr	hsa-miR-671-5p	2127	8:1:1	-16.26	-10.28	-5.97
actc1-3utr	hsa-miR-519a	1452	8:1:1	-10.5	-4.52	-5.97
actc1-3utr	hsa-miR-204	1089	8:1:1	-14	-8.04	-5.95
actc1-3utr	hsa-miR-451	36	8:1:1	-15.3	-9.34	-5.95
actc1-3utr	hsa-miR-502-5p	1073	8:1:1	-12.4	-6.46	-5.93
actc1-3utr	hsa-miR-328	854	8:1:0	-23.8	-17.87	-5.92
actc1-3utr	hsa-miR-498	1843	8:1:1	-13.25	-7.33	-5.91
actc1-3utr	hsa-miR-16	1141	8:1:0	-16.89	-10.97	-5.91
actc1-3utr	hsa-miR-32	1342	8:1:0	-13.85	-7.94	-5.90
actc1-3utr	hsa-miR-92b	1319	8:0:1	-14.35	-8.44	-5.90
actc1-3utr	hsa-miR-216a	795	8:1:1	-13.09	-7.18	-5.90
actc1-3utr	hsa-miR-634	1141	8:1:0	-16.86	-10.97	-5.88
actc1-3utr	hsa-miR-1281	1093	8:1:1	-14.81	-8.92	-5.88
actc1-3utr	hsa-miR-422a	258	8:0:1	-17.7	-11.82	-5.87
actc1-3utr	hsa-miR-646	225	8:1:1	-22.65	-16.77	-5.87
actc1-3utr	hsa-miR-559	144	8:1:1	-8.4	-2.52	-5.87
actc1-3utr	hsa-miR-548d-5p	144	8:0:1	-8.4	-2.52	-5.87
actc1-3utr	hsa-miR-874	1619	8:1:1	-21.5	-15.63	-5.86
actc1-3utr	hsa-miR-99a	1548	8:1:1	-11.8	-5.93	-5.86
actc1-3utr	hsa-miR-32	694	8:1:0	-12.77	-6.90	-5.86
actc1-3utr	hsa-miR-374b	310	8:1:1	-13.5	-7.63	-5.86
actc1-3utr	hsa-miR-891a	141	8:1:1	-8.8	-2.94	-5.85
actc1-3utr	hsa-miR-1305	1060	8:1:1	-9.3	-3.45	-5.84
actc1-3utr	hsa-miR-140-3p	2009	8:1:1	-18.1	-12.27	-5.82
actc1-3utr	hsa-miR-154	1433	8:1:1	-13	-7.18	-5.81
actc1-3utr	hsa-miR-363	1319	8:1:0	-14.24	-8.44	-5.79
actc1-3utr	hsa-miR-637	982	8:1:0	-21.29	-15.49	-5.79
actc1-3utr	hsa-miR-1200	1671	8:1:1	-13	-7.21	-5.78
actc1-3utr	hsa-miR-155	1242	8:1:0	-13.9	-8.12	-5.77
actc1-3utr	hsa-miR-190	672	8:0:0	-11	-5.23	-5.76
actc1-3utr	hsa-miR-92a	1319	8:0:1	-14.2	-8.44	-5.75
actc1-3utr	hsa-miR-609	2099	8:0:1	-20.4	-14.65	-5.74
actc1-3utr	hsa-miR-361-5p	519	8:1:1	-10.46	-4.71	-5.74
actc1-3utr	hsa-miR-548k	144	8:1:1	-8.27	-2.52	-5.74
actc1-3utr	hsa-miR-944	89	8:1:0	-10.2	-4.45	-5.74
actc1-3utr	hsa-miR-574-5p	976	8:1:1	-17.2	-11.47	-5.72
actc1-3utr	hsa-miR-1	20	8:1:0	-8.9	-3.17	-5.72
actc1-3utr	hsa-miR-493	764	8:1:1	-17.8	-12.08	-5.71
actc1-3utr	hsa-miR-1205	890	8:1:1	-19.1	-13.39	-5.70
actc1-3utr	hsa-miR-10b	2149	8:0:1	-13.21	-7.51	-5.69
actc1-3utr	hsa-miR-1247	1603	8:1:0	-19.3	-13.60	-5.69
actc1-3utr	hsa-miR-576-3p	646	8:1:0	-13.9	-8.20	-5.69
actc1-3utr	hsa-miR-1302	478	8:0:1	-11.6	-5.93	-5.66
actc1-3utr	hsa-miR-30c	104	8:1:0	-10.2	-4.54	-5.65
actc1-3utr	hsa-miR-30b	104	8:1:0	-10.2	-4.54	-5.65
actc1-3utr	hsa-miR-361-5p	1142	8:1:1	-17	-11.35	-5.64
actc1-3utr	hsa-miR-20b	1696	8:1:1	-13	-7.36	-5.63
actc1-3utr	hsa-miR-363	2288	8:1:0	-14.99	-9.36	-5.62
actc1-3utr	hsa-miR-518b	1958	8:1:1	-11.93	-6.31	-5.61
actc1-3utr	hsa-miR-512-5p	1980	8:1:1	-16.23	-10.62	-5.60
actc1-3utr	hsa-miR-588	994	8:1:0	-19.9	-14.30	-5.59
actc1-3utr	hsa-miR-671-3p	2065	8:1:1	-14	-8.41	-5.58
actc1-3utr	hsa-miR-92b	1773	8:1:1	-14.92	-9.33	-5.58
actc1-3utr	hsa-miR-130a	1785	8:1:1	-14.44	-8.86	-5.57
actc1-3utr	hsa-miR-599	1298	8:1:1	-14.78	-9.21	-5.56
actc1-3utr	hsa-miR-652	1319	8:1:1	-14	-8.44	-5.55
actc1-3utr	hsa-miR-1265	948	8:1:1	-13.86	-8.30	-5.55
actc1-3utr	hsa-miR-1271	719	8:1:0	-17.3	-11.74	-5.55
actc1-3utr	hsa-miR-542-5p	950	8:1:1	-12.7	-7.15	-5.54
actc1-3utr	hsa-miR-574-5p	1379	8:1:1	-16.6	-11.06	-5.53
actc1-3utr	hsa-miR-135b	1196	8:1:1	-16.5	-10.96	-5.53
actc1-3utr	hsa-miR-720	26	8:1:1	-11.1	-5.57	-5.52
actc1-3utr	hsa-miR-885-3p	730	8:1:1	-15.2	-9.70	-5.49
actc1-3utr	hsa-miR-448	475	8:1:1	-11.1	-5.61	-5.48
actc1-3utr	hsa-miR-483-3p	214	8:1:1	-21.1	-15.61	-5.48
actc1-3utr	hsa-miR-137	2289	8:1:1	-12.9	-7.42	-5.47
actc1-3utr	hsa-miR-320b	1412	8:1:1	-9.8	-4.32	-5.47
actc1-3utr	hsa-miR-548h	144	8:0:1	-8	-2.52	-5.47
actc1-3utr	hsa-miR-495	2218	8:1:0	-15.5	-10.03	-5.46
actc1-3utr	hsa-let-7i	18	8:1:1	-8.8	-3.33	-5.46
actc1-3utr	hsa-miR-525-5p	1163	8:1:1	-14.61	-9.16	-5.44
actc1-3utr	hsa-miR-573	329	8:1:1	-11.02	-5.57	-5.44
actc1-3utr	hsa-miR-609	238	8:1:1	-19.89	-14.46	-5.42
actc1-3utr	hsa-miR-1197	1888	8:1:1	-11.9	-6.48	-5.41
actc1-3utr	hsa-miR-1184	499	8:1:1	-13.2	-7.78	-5.41
actc1-3utr	hsa-miR-183	1319	8:1:1	-13.85	-8.44	-5.40
actc1-3utr	hsa-miR-1225-3p	601	8:1:1	-14.4	-8.99	-5.40
actc1-3utr	hsa-miR-499-5p	1543	8:1:1	-11.3	-5.90	-5.39
actc1-3utr	hsa-miR-539	1422	8:1:1	-6.82	-1.42	-5.39
actc1-3utr	hsa-miR-510	597	8:1:1	-14.5	-9.10	-5.39
actc1-3utr	hsa-miR-20b	248	8:1:1	-17.8	-12.40	-5.39
actc1-3utr	hsa-miR-1253	1898	8:1:1	-13.1	-7.71	-5.38
actc1-3utr	hsa-miR-651	1821	8:1:0	-8.9	-3.51	-5.38
actc1-3utr	hsa-miR-300	1715	8:1:0	-13.8	-8.42	-5.37
actc1-3utr	hsa-miR-146b-3p	860	8:1:1	-17.4	-12.02	-5.37
actc1-3utr	hsa-miR-96	2267	8:1:0	-14.7	-9.33	-5.36
actc1-3utr	hsa-miR-520a-5p	1163	8:1:1	-14.53	-9.16	-5.36
actc1-3utr	hsa-miR-502-5p	403	8:1:1	-12	-6.63	-5.36
actc1-3utr	hsa-let-7g	18	8:1:1	-8.7	-3.33	-5.36
actc1-3utr	hsa-miR-29b	2187	8:1:0	-10.7	-5.34	-5.35
actc1-3utr	hsa-miR-374b	1325	8:1:1	-10.5	-5.14	-5.35
actc1-3utr	hsa-miR-507	1319	8:1:0	-13.8	-8.44	-5.35
actc1-3utr	hsa-miR-490-5p	1016	8:1:1	-17.4	-12.04	-5.35
actc1-3utr	hsa-miR-507	1140	8:1:1	-15.4	-10.05	-5.34
actc1-3utr	hsa-miR-508-5p	1981	8:1:1	-16	-10.66	-5.33
actc1-3utr	hsa-miR-516a-5p	1035	8:1:1	-14.9	-9.56	-5.33
actc1-3utr	hsa-miR-664	2020	8:1:1	-18.95	-13.62	-5.32
actc1-3utr	hsa-miR-641	1030	8:1:1	-14.53	-9.20	-5.32
actc1-3utr	hsa-miR-1321	17	8:1:1	-8.6	-3.27	-5.32
actc1-3utr	hsa-miR-508-3p	1907	8:1:1	-9.9	-4.58	-5.31
actc1-3utr	hsa-miR-140-5p	1160	8:1:0	-14.21	-8.89	-5.31
actc1-3utr	hsa-miR-567	2199	8:1:1	-14.9	-9.6	-5.3
actc1-3utr	hsa-miR-1231	1498	8:1:1	-14.4	-9.09	-5.30
actc1-3utr	hsa-miR-621	1238	8:1:1	-13.2	-7.89	-5.30
actc1-3utr	hsa-let-7e	2271	8:1:0	-15.4	-10.10	-5.29
actc1-3utr	hsa-miR-382	2169	8:1:1	-9.6	-4.30	-5.29
actc1-3utr	hsa-miR-25	1516	8:1:1	-10.74	-5.44	-5.29
actc1-3utr	hsa-miR-1308	1991	8:1:1	-15	-9.71	-5.28
actc1-3utr	hsa-miR-502-5p	1070	8:1:1	-11.11	-5.82	-5.28
actc1-3utr	hsa-miR-1233	883	8:1:0	-21.15	-15.86	-5.28
actc1-3utr	hsa-miR-668	741	8:1:1	-14.1	-8.83	-5.26
actc1-3utr	hsa-miR-548d-5p	465	8:0:1	-12.3	-7.03	-5.26
actc1-3utr	hsa-miR-217	1319	8:1:1	-13.7	-8.44	-5.25
actc1-3utr	hsa-miR-346	846	8:1:1	-23.8	-18.54	-5.25
actc1-3utr	hsa-miR-496	1520	8:1:1	-9.75	-4.50	-5.24
actc1-3utr	hsa-miR-297	1698	8:1:1	-11.8	-6.56	-5.23
actc1-3utr	hsa-miR-548n	145	8:1:1	-7.7	-2.46	-5.23
actc1-3utr	hsa-miR-1294	1779	8:1:1	-14.2	-8.97	-5.22
actc1-3utr	hsa-miR-195	1141	8:1:0	-16.2	-10.97	-5.22
actc1-3utr	hsa-miR-525-5p	1902	8:1:0	-14.71	-9.50	-5.20
actc1-3utr	hsa-miR-532-3p	1099	8:1:0	-15.81	-10.60	-5.20
actc1-3utr	hsa-miR-147b	891	8:1:1	-18.4	-13.20	-5.19
actc1-3utr	hsa-miR-25	115	8:1:0	-13.7	-8.50	-5.19
actc1-3utr	hsa-miR-1205	1084	8:1:1	-13.9	-8.72	-5.17
actc1-3utr	hsa-miR-193a-5p	2300	8:1:1	-11.1	-5.93	-5.16
actc1-3utr	hsa-miR-924	1118	8:1:1	-14.8	-9.63	-5.16
actc1-3utr	hsa-miR-548c-5p	465	8:0:1	-12.2	-7.03	-5.16
actc1-3utr	hsa-miR-548h	465	8:0:1	-12.2	-7.03	-5.16
actc1-3utr	hsa-miR-1264	2255	8:1:1	-11.51	-6.35	-5.15
actc1-3utr	hsa-miR-367	1516	8:1:1	-10.6	-5.44	-5.15
actc1-3utr	hsa-miR-27a	685	8:1:1	-12.6	-7.44	-5.15
actc1-3utr	hsa-miR-27b	685	8:1:1	-12.6	-7.44	-5.15
actc1-3utr	hsa-miR-15a	129	8:1:0	-13.9	-8.74	-5.15
actc1-3utr	hsa-miR-1254	1539	8:1:1	-10.9	-5.75	-5.14
actc1-3utr	hsa-miR-643	1537	8:1:0	-10.9	-5.75	-5.14
actc1-3utr	hsa-miR-768-5p	952	8:1:1	-14	-8.85	-5.14
actc1-3utr	hsa-miR-631	826	8:1:0	-18.8	-13.65	-5.14
actc1-3utr	hsa-miR-548l	357	8:1:1	-13.1	-7.95	-5.14
actc1-3utr	hsa-miR-92b	2288	8:0:0	-14.5	-9.36	-5.13
actc1-3utr	hsa-miR-578	1116	8:1:1	-14.2	-9.06	-5.13
actc1-3utr	hsa-miR-363	1720	8:1:1	-13.2	-8.08	-5.11
actc1-3utr	hsa-miR-1244	2248	8:1:1	-12.1	-6.99	-5.10
actc1-3utr	hsa-miR-520a-5p	1993	8:1:0	-17.8	-12.69	-5.10
actc1-3utr	hsa-miR-150	305	8:1:0	-13.75	-8.64	-5.10
actc1-3utr	hsa-let-7d	67	8:1:1	-11.5	-6.39	-5.10
actc1-3utr	hsa-miR-324-5p	1861	8:1:1	-20.1	-15.00	-5.09
actc1-3utr	hsa-miR-28-5p	580	8:1:1	-11.8	-6.70	-5.09
actc1-3utr	hsa-miR-101	1684	8:1:0	-13.6	-8.52	-5.07
actc1-3utr	hsa-miR-454	144	8:1:1	-7.6	-2.52	-5.07
actc1-3utr	hsa-miR-617	1862	8:1:1	-19.4	-14.33	-5.06
actc1-3utr	hsa-miR-92b	1516	8:1:1	-10.51	-5.44	-5.06
actc1-3utr	hsa-miR-653	1180	8:1:0	-12.1	-7.05	-5.04
actc1-3utr	hsa-miR-567	506	8:1:0	-13.3	-8.25	-5.04
actc1-3utr	hsa-miR-26a	145	8:1:1	-7.5	-2.46	-5.03
actc1-3utr	hsa-miR-512-5p	1027	8:1:1	-14.14	-9.11	-5.02
actc1-3utr	hsa-miR-136	1705	8:1:0	-12.1	-7.08	-5.01
actc1-3utr	hsa-miR-645	1130	8:1:1	-13.25	-8.23	-5.01
actc1-3utr	hsa-miR-219-2-3p	256	8:1:1	-16.8	-11.79	-5.00
actc1-3utr	hsa-miR-581	1947	8:1:1	-13	-8.00	-4.99
actc1-3utr	hsa-miR-92a	1773	8:1:1	-14.33	-9.33	-4.99
actc1-3utr	hsa-miR-1197	1030	8:1:1	-14.2	-9.20	-4.99
actc1-3utr	hsa-miR-675	262	8:1:1	-14.73	-9.73	-4.99
actc1-3utr	hsa-miR-615-3p	210	8:1:1	-15.4	-10.40	-4.99
actc1-3utr	hsa-miR-362-3p	1550	8:1:0	-10.6	-5.61	-4.98
actc1-3utr	hsa-miR-1202	304	8:1:0	-14.26	-9.28	-4.97
actc1-3utr	hsa-miR-519e	1003	8:1:1	-14.21	-9.24	-4.96
actc1-3utr	hsa-miR-98	67	8:1:1	-11.36	-6.39	-4.96
actc1-3utr	hsa-miR-202	1793	8:1:1	-11	-6.04	-4.95
actc1-3utr	hsa-miR-455-5p	1647	8:1:1	-13.9	-8.94	-4.95
actc1-3utr	hsa-miR-181b	354	8:1:0	-12.2	-7.24	-4.95
actc1-3utr	hsa-miR-1236	906	8:1:1	-14.46	-9.51	-4.94
actc1-3utr	hsa-miR-376b	2008	8:1:1	-16.8	-11.86	-4.93
actc1-3utr	hsa-miR-367	1773	8:1:1	-14.27	-9.33	-4.93
actc1-3utr	hsa-miR-331-3p	915	8:1:1	-24	-19.06	-4.93
actc1-3utr	hsa-miR-199a-5p	455	8:1:1	-13.8	-8.88	-4.91
actc1-3utr	hsa-miR-33a	315	8:1:1	-14.2	-9.28	-4.91
actc1-3utr	hsa-miR-551b	1601	8:1:0	-18.5	-13.59	-4.90
actc1-3utr	hsa-miR-873	829	8:1:0	-18.8	-13.89	-4.90
actc1-3utr	hsa-miR-646	910	8:1:1	-17.54	-12.64	-4.89
actc1-3utr	hsa-miR-27a	1656	8:1:1	-14.03	-9.14	-4.88
actc1-3utr	hsa-miR-187	1297	8:1:0	-14.6	-9.72	-4.87
actc1-3utr	hsa-miR-510	793	8:1:1	-13.16	-8.28	-4.87
actc1-3utr	hsa-miR-302b	1647	8:1:1	-13.8	-8.94	-4.85
actc1-3utr	hsa-miR-376a	1717	8:1:1	-13.2	-8.35	-4.84
actc1-3utr	hsa-miR-522	2304	8:1:1	-8.4	-3.56	-4.83
actc1-3utr	hsa-miR-376a	2008	8:1:1	-16.7	-11.86	-4.83
actc1-3utr	hsa-miR-146a	427	8:0:1	-11.25	-6.41	-4.83
actc1-3utr	hsa-miR-1262	276	8:0:1	-14.4	-9.56	-4.83
actc1-3utr	hsa-miR-1321	71	8:1:1	-11.5	-6.67	-4.82
actc1-3utr	hsa-miR-576-5p	2051	8:1:0	-11.59	-6.78	-4.80
actc1-3utr	hsa-miR-519c-5p	1993	8:1:1	-17.5	-12.69	-4.80
actc1-3utr	hsa-miR-519b-5p	1993	8:1:1	-17.5	-12.69	-4.80
actc1-3utr	hsa-miR-583	1889	8:1:1	-11.05	-6.24	-4.80
actc1-3utr	hsa-miR-323-3p	1321	8:1:0	-10.61	-5.80	-4.80
actc1-3utr	hsa-miR-122	647	8:1:1	-13.8	-8.99	-4.80
actc1-3utr	hsa-miR-1262	963	8:1:0	-15.4	-10.60	-4.79
actc1-3utr	hsa-miR-92a	115	8:1:0	-13.3	-8.50	-4.79
actc1-3utr	hsa-miR-488	80	8:1:1	-8.07	-3.28	-4.78
actc1-3utr	hsa-miR-28-3p	1911	8:1:1	-10	-5.22	-4.77
actc1-3utr	hsa-miR-320a	1412	8:1:1	-9.1	-4.32	-4.77
actc1-3utr	hsa-miR-450a	655	8:0:1	-13.8	-9.02	-4.77
actc1-3utr	hsa-miR-605	307	8:1:0	-12.3	-7.54	-4.75
actc1-3utr	hsa-miR-338-3p	1140	8:1:1	-14.8	-10.05	-4.74
actc1-3utr	hsa-miR-181d	938	8:1:0	-16.4	-11.66	-4.73
actc1-3utr	hsa-miR-525-5p	889	8:1:1	-18.7	-13.96	-4.73
actc1-3utr	hsa-miR-505	864	8:1:1	-18.2	-13.46	-4.73
actc1-3utr	hsa-miR-483-5p	2004	8:1:1	-17.5	-12.77	-4.72
actc1-3utr	hsa-miR-17	1648	8:1:0	-13.9	-9.17	-4.72
actc1-3utr	hsa-miR-20a	1648	8:1:0	-13.9	-9.17	-4.72
actc1-3utr	hsa-miR-106a	1648	8:1:0	-13.9	-9.17	-4.72
actc1-3utr	hsa-miR-338-5p	40	8:1:1	-13.7	-8.97	-4.72
actc1-3utr	hsa-miR-1207-5p	1592	8:1:0	-16.41	-11.69	-4.71
actc1-3utr	hsa-miR-671-5p	129	8:1:1	-13.46	-8.74	-4.71
actc1-3utr	hsa-miR-591	1540	8:1:1	-10.3	-5.59	-4.70
actc1-3utr	hsa-miR-214	1454	8:1:1	-10.9	-6.19	-4.70
actc1-3utr	hsa-miR-142-5p	1421	8:1:0	-5.89	-1.18	-4.70
actc1-3utr	hsa-miR-1253	2128	8:1:0	-15.8	-11.10	-4.69
actc1-3utr	hsa-miR-145	814	8:1:1	-16.4	-11.70	-4.69
actc1-3utr	hsa-miR-873	1653	8:1:1	-14.27	-9.58	-4.68
actc1-3utr	hsa-miR-374a	41	8:0:1	-13.6	-8.91	-4.68
actc1-3utr	hsa-miR-1298	31	8:1:1	-11.9	-7.21	-4.68
actc1-3utr	hsa-miR-25	1470	8:1:1	-11.7	-7.02	-4.67
actc1-3utr	hsa-miR-455-3p	2261	8:1:1	-13.51	-8.84	-4.66
actc1-3utr	hsa-miR-125a-3p	2133	8:1:1	-16.7	-12.03	-4.66
actc1-3utr	hsa-miR-628-3p	752	8:1:1	-12.4	-7.73	-4.66
actc1-3utr	hsa-miR-1226	223	8:1:0	-22.21	-17.54	-4.66
actc1-3utr	hsa-miR-29c	2187	8:1:0	-10	-5.34	-4.65
actc1-3utr	hsa-miR-378	1669	8:1:1	-11.62	-6.96	-4.65
actc1-3utr	hsa-miR-1258	1409	8:1:1	-11.03	-6.37	-4.65
actc1-3utr	hsa-miR-500	1429	8:1:1	-11.4	-6.75	-4.64
actc1-3utr	hsa-miR-1304	1198	8:1:1	-15.01	-10.36	-4.64
actc1-3utr	hsa-miR-671-3p	1837	8:1:1	-13.2	-8.56	-4.63
actc1-3utr	hsa-miR-1202	628	8:1:0	-15.49	-10.85	-4.63
actc1-3utr	hsa-miR-146b-3p	269	8:1:1	-15.2	-10.56	-4.63
actc1-3utr	hsa-miR-574-5p	966	8:1:1	-16.2	-11.57	-4.62
actc1-3utr	hsa-miR-380	143	8:1:1	-7.1	-2.49	-4.60
actc1-3utr	hsa-miR-502-5p	841	8:0:1	-20.9	-16.30	-4.59
actc1-3utr	hsa-miR-1247	221	8:1:1	-23.4	-18.80	-4.59
actc1-3utr	hsa-miR-485-5p	949	8:1:0	-12.6	-8.01	-4.58
actc1-3utr	hsa-miR-129-3p	1138	8:1:1	-13.3	-8.72	-4.57
actc1-3utr	hsa-miR-377	687	8:1:0	-11.9	-7.32	-4.57
actc1-3utr	hsa-miR-25	1773	8:1:1	-13.9	-9.33	-4.56
actc1-3utr	hsa-miR-494	1551	8:1:1	-10.2	-5.63	-4.56
actc1-3utr	hsa-miR-18a	18	8:1:1	-7.9	-3.33	-4.56
actc1-3utr	hsa-miR-27b	1164	8:1:0	-13.94	-9.38	-4.55
actc1-3utr	hsa-miR-324-3p	638	8:1:0	-18.6	-14.04	-4.55
actc1-3utr	hsa-miR-181c	2174	8:1:0	-8.6	-4.05	-4.54
actc1-3utr	hsa-miR-1203	1597	8:1:1	-17.9	-13.35	-4.54
actc1-3utr	hsa-miR-616	1230	8:1:1	-16.46	-11.92	-4.53
actc1-3utr	hsa-miR-505	228	8:1:1	-19.7	-15.17	-4.52
actc1-3utr	hsa-miR-1294	187	8:1:1	-14.5	-9.98	-4.51
actc1-3utr	hsa-miR-548l	144	8:1:1	-7.03	-2.52	-4.50
actc1-3utr	hsa-miR-548d-5p	542	8:0:1	-11.81	-7.31	-4.49
actc1-3utr	hsa-miR-103	1958	8:1:1	-10.8	-6.31	-4.48
actc1-3utr	hsa-miR-518a-5p	1718	8:1:1	-12.8	-8.31	-4.48
actc1-3utr	hsa-miR-527	1718	8:1:1	-12.8	-8.31	-4.48
actc1-3utr	hsa-miR-626	1500	8:1:0	-13.3	-8.81	-4.48
actc1-3utr	hsa-miR-1227	1752	8:0:1	-14.4	-9.94	-4.45
actc1-3utr	hsa-miR-520d-3p	1647	8:1:1	-13.4	-8.94	-4.45
actc1-3utr	hsa-miR-515-5p	1479	8:1:0	-13.8	-9.34	-4.45
actc1-3utr	hsa-miR-367	1319	8:0:1	-12.9	-8.44	-4.45
actc1-3utr	hsa-miR-16	129	8:1:0	-13.2	-8.74	-4.45
actc1-3utr	hsa-miR-320c	1412	8:1:1	-8.77	-4.32	-4.44
actc1-3utr	hsa-miR-653	1083	8:1:1	-13.3	-8.85	-4.44
actc1-3utr	hsa-miR-600	2009	8:1:1	-16.7	-12.27	-4.42
actc1-3utr	hsa-miR-365	1984	8:1:1	-14.3	-9.87	-4.42
actc1-3utr	hsa-miR-643	2244	8:1:1	-11.2	-6.79	-4.40
actc1-3utr	hsa-miR-519c-5p	1902	8:1:1	-13.91	-9.50	-4.40
actc1-3utr	hsa-miR-519b-5p	1902	8:1:1	-13.91	-9.50	-4.40
actc1-3utr	hsa-miR-219-2-3p	1650	8:1:1	-12.8	-8.39	-4.40
actc1-3utr	hsa-miR-1249	908	8:1:1	-16.8	-12.39	-4.40
actc1-3utr	hsa-miR-181a	808	8:1:1	-14.6	-10.19	-4.40
actc1-3utr	hsa-miR-1261	1698	8:1:1	-10.96	-6.56	-4.39
actc1-3utr	hsa-miR-23b	1323	8:1:0	-10.8	-6.41	-4.38
actc1-3utr	hsa-miR-146b-5p	427	8:0:1	-10.8	-6.41	-4.38
actc1-3utr	hsa-miR-361-5p	1457	8:1:1	-9.4	-5.02	-4.37
actc1-3utr	hsa-miR-652	602	8:1:1	-14	-9.62	-4.37
actc1-3utr	hsa-miR-1255a	275	8:0:1	-14.02	-9.64	-4.37
actc1-3utr	hsa-miR-376c	1548	8:1:1	-10.3	-5.93	-4.36
actc1-3utr	hsa-miR-1180	1108	8:1:1	-12.19	-7.82	-4.36
actc1-3utr	hsa-miR-182	251	8:0:1	-16.15	-11.78	-4.36
actc1-3utr	hsa-miR-598	34	8:1:0	-13.9	-9.53	-4.36
actc1-3utr	hsa-miR-380	1520	8:1:0	-8.84	-4.50	-4.33
actc1-3utr	hsa-miR-654-3p	1499	8:1:0	-13.4	-9.07	-4.32
actc1-3utr	hsa-miR-548j	144	8:0:1	-6.85	-2.52	-4.32
actc1-3utr	hsa-miR-27a	1164	8:1:0	-13.7	-9.38	-4.31
actc1-3utr	hsa-miR-147	511	8:1:1	-12.2	-7.88	-4.31
actc1-3utr	hsa-miR-544	501	8:1:0	-12.1	-7.78	-4.31
actc1-3utr	hsa-miR-520h	1454	8:1:1	-10.5	-6.19	-4.30
actc1-3utr	hsa-miR-143	333	8:1:1	-12.6	-8.29	-4.30
actc1-3utr	hsa-miR-548g	1203	8:1:0	-13.8	-9.50	-4.29
actc1-3utr	hsa-miR-589	1030	8:1:1	-13.5	-9.20	-4.29
actc1-3utr	hsa-miR-216b	1037	8:1:1	-14.2	-9.92	-4.27
actc1-3utr	hsa-miR-582-5p	1514	8:1:1	-9.63	-5.36	-4.26
actc1-3utr	hsa-miR-944	1510	8:1:1	-10.1	-5.83	-4.26
actc1-3utr	hsa-miR-425	1553	8:1:1	-11.64	-7.38	-4.25
actc1-3utr	hsa-miR-1249	1095	8:1:1	-15.03	-10.77	-4.25
actc1-3utr	hsa-miR-342-3p	1020	8:1:1	-11.2	-6.95	-4.24
actc1-3utr	hsa-miR-301a	94	8:1:1	-10.7	-6.45	-4.24
actc1-3utr	hsa-miR-548h	867	8:1:1	-19.6	-15.36	-4.23
actc1-3utr	hsa-miR-648	96	8:1:1	-10.86	-6.63	-4.22
actc1-3utr	hsa-miR-519e	1753	8:1:1	-14.3	-10.08	-4.21
actc1-3utr	hsa-miR-1265	1502	8:1:1	-12.3	-8.08	-4.21
actc1-3utr	hsa-miR-342-5p	1809	8:1:0	-14.6	-10.40	-4.19
actc1-3utr	hsa-miR-508-5p	1679	8:1:1	-10.2	-6.00	-4.19
actc1-3utr	hsa-miR-27b	1656	8:1:1	-13.34	-9.14	-4.19
actc1-3utr	hsa-miR-367	115	8:1:0	-12.7	-8.50	-4.19
actc1-3utr	hsa-miR-600	1687	8:1:0	-11.1	-6.91	-4.18
actc1-3utr	hsa-miR-15b	1141	8:1:0	-15.15	-10.97	-4.17
actc1-3utr	hsa-miR-942	1037	8:1:1	-14.1	-9.92	-4.17
actc1-3utr	hsa-miR-216b	1048	8:1:1	-10.49	-6.32	-4.16
actc1-3utr	hsa-miR-498	997	8:1:1	-17.5	-13.33	-4.16
actc1-3utr	hsa-miR-652	1752	8:1:1	-14.1	-9.94	-4.15
actc1-3utr	hsa-miR-507	2154	8:1:1	-10.6	-6.45	-4.14
actc1-3utr	hsa-miR-21	2096	8:1:1	-15.6	-11.45	-4.14
actc1-3utr	hsa-miR-24	2253	8:1:0	-10.63	-6.49	-4.13
actc1-3utr	hsa-miR-421	2112	8:1:1	-15.1	-10.97	-4.12
actc1-3utr	hsa-miR-520a-5p	1487	8:1:0	-13.44	-9.31	-4.12
actc1-3utr	hsa-miR-326	831	8:1:1	-17.7	-13.57	-4.12
actc1-3utr	hsa-miR-382	1502	8:1:1	-12.2	-8.08	-4.11
actc1-3utr	hsa-miR-760	717	8:1:1	-15.55	-11.43	-4.11
actc1-3utr	hsa-miR-516b	500	8:1:1	-11.9	-7.78	-4.11
actc1-3utr	hsa-miR-1258	2178	8:1:1	-8	-3.89	-4.10
actc1-3utr	hsa-miR-526a	1902	8:1:1	-13.61	-9.50	-4.10
actc1-3utr	hsa-miR-520c-5p	1902	8:1:1	-13.61	-9.50	-4.10
actc1-3utr	hsa-miR-518d-5p	1902	8:1:1	-13.61	-9.50	-4.10
actc1-3utr	hsa-miR-188-3p	1098	8:1:1	-14.7	-10.59	-4.10
actc1-3utr	hsa-miR-147	963	8:0:1	-14.7	-10.60	-4.09
actc1-3utr	hsa-miR-519d	1755	8:0:1	-14.25	-10.16	-4.08
actc1-3utr	hsa-miR-515-5p	1340	8:1:1	-9.82	-5.73	-4.08
actc1-3utr	hsa-miR-511	610	8:1:1	-12.2	-8.11	-4.08
actc1-3utr	hsa-miR-342-5p	264	8:1:1	-12.5	-8.42	-4.07
actc1-3utr	hsa-miR-595	97	8:1:1	-10.8	-6.73	-4.07
actc1-3utr	hsa-miR-218	1646	8:1:1	-12.65	-8.58	-4.06
actc1-3utr	hsa-miR-892a	1299	8:1:0	-14.1	-10.04	-4.05
actc1-3utr	hsa-miR-96	719	8:1:1	-15.8	-11.74	-4.05
actc1-3utr	hsa-miR-155	1951	8:1:1	-13	-8.96	-4.03
actc1-3utr	hsa-miR-1284	1260	8:1:1	-12.54	-8.50	-4.03
actc1-3utr	hsa-miR-384	1657	8:1:1	-11.9	-7.87	-4.02
actc1-3utr	hsa-miR-875-3p	1214	8:1:1	-12.7	-8.67	-4.02
actc1-3utr	hsa-miR-589	1212	8:1:1	-12.6	-8.60	-3.99
actc1-3utr	hsa-miR-662	1464	8:1:1	-11.01	-7.02	-3.98
actc1-3utr	hsa-miR-22	1001	8:1:1	-14.1	-10.11	-3.98
actc1-3utr	hsa-miR-653	469	8:0:1	-10.5	-6.52	-3.97
actc1-3utr	hsa-miR-483-5p	2132	8:1:1	-15.63	-11.66	-3.96
actc1-3utr	hsa-miR-342-5p	2100	8:1:0	-19.3	-15.33	-3.96
actc1-3utr	hsa-let-7a	1989	8:1:1	-11.7	-7.74	-3.95
actc1-3utr	hsa-miR-1276	1889	8:1:0	-10.2	-6.24	-3.95
actc1-3utr	hsa-miR-373	1647	8:1:1	-12.9	-8.94	-3.95
actc1-3utr	hsa-miR-578	1089	8:1:1	-12	-8.04	-3.95
actc1-3utr	hsa-miR-769-5p	885	8:1:0	-20.44	-16.48	-3.95
actc1-3utr	hsa-miR-557	500	8:1:1	-11.74	-7.78	-3.95
actc1-3utr	hsa-miR-139-5p	1784	8:1:1	-13.34	-9.39	-3.94
actc1-3utr	hsa-miR-199a-3p	682	8:1:1	-8.89	-4.94	-3.94
actc1-3utr	hsa-miR-199b-3p	682	8:1:1	-8.89	-4.94	-3.94
actc1-3utr	hsa-miR-632	628	8:1:0	-14.8	-10.85	-3.94
actc1-3utr	hsa-miR-513a-5p	2008	8:1:1	-15.8	-11.86	-3.93
actc1-3utr	hsa-miR-494	1886	8:1:1	-10.6	-6.66	-3.93
actc1-3utr	hsa-miR-769-3p	1188	8:1:1	-12.6	-8.67	-3.92
actc1-3utr	hsa-miR-331-5p	366	8:0:1	-13.16	-9.23	-3.92
actc1-3utr	hsa-miR-506	1553	8:1:1	-11.3	-7.38	-3.91
actc1-3utr	hsa-miR-1236	1168	8:1:1	-13.31	-9.39	-3.91
actc1-3utr	hsa-miR-129-5p	696	8:1:1	-10.81	-6.89	-3.91
actc1-3utr	hsa-miR-1224-3p	211	8:1:1	-14.7	-10.78	-3.91
actc1-3utr	hsa-miR-580	1245	8:1:0	-10.5	-6.59	-3.90
actc1-3utr	hsa-let-7f	67	8:1:1	-10.3	-6.39	-3.90
actc1-3utr	hsa-miR-1201	28	8:1:1	-9.6	-5.69	-3.90
actc1-3utr	hsa-miR-564	2265	8:1:1	-14.2	-10.30	-3.89
actc1-3utr	hsa-miR-653	1471	8:1:1	-11	-7.12	-3.87
actc1-3utr	hsa-miR-203	1177	8:1:0	-10.85	-6.97	-3.87
actc1-3utr	hsa-miR-143	1895	8:1:1	-9.1	-5.23	-3.86
actc1-3utr	hsa-miR-488	565	8:1:1	-7.8	-3.93	-3.86
actc1-3utr	hsa-miR-1245	1972	8:1:1	-8.5	-4.64	-3.85
actc1-3utr	hsa-miR-422a	1669	8:1:1	-10.82	-6.96	-3.85
actc1-3utr	hsa-miR-1	1523	8:1:0	-6.94	-3.09	-3.84
actc1-3utr	hsa-miR-1265	1439	8:1:1	-10.4	-6.55	-3.84
actc1-3utr	hsa-miR-204	1429	8:1:1	-10.6	-6.75	-3.84
actc1-3utr	hsa-miR-609	66	8:1:1	-9.91	-6.06	-3.84
actc1-3utr	hsa-miR-544	1191	8:1:0	-13	-9.16	-3.83
actc1-3utr	hsa-miR-485-5p	68	8:1:1	-10.36	-6.52	-3.83
actc1-3utr	hsa-miR-526a	1487	8:1:1	-13.14	-9.31	-3.82
actc1-3utr	hsa-miR-520c-5p	1487	8:1:1	-13.14	-9.31	-3.82
actc1-3utr	hsa-miR-518d-5p	1487	8:1:1	-13.14	-9.31	-3.82
actc1-3utr	hsa-miR-151-5p	774	8:1:1	-14.06	-10.23	-3.82
actc1-3utr	hsa-miR-200b	1322	8:1:1	-9.8	-5.98	-3.81
actc1-3utr	hsa-miR-548n	543	8:1:1	-11.1	-7.28	-3.81
actc1-3utr	hsa-miR-940	71	8:1:1	-10.49	-6.67	-3.81
actc1-3utr	hsa-miR-200b	38	8:1:1	-12.71	-8.90	-3.80
actc1-3utr	hsa-miR-555	560	8:1:1	-8.6	-4.80	-3.79
actc1-3utr	hsa-miR-548i	542	8:0:1	-11.1	-7.31	-3.78
actc1-3utr	hsa-miR-765	1938	8:1:1	-10.89	-7.11	-3.77
actc1-3utr	hsa-miR-1207-3p	482	8:1:1	-10.5	-6.72	-3.77
actc1-3utr	hsa-miR-548j	465	8:0:1	-10.8	-7.03	-3.76
actc1-3utr	hsa-miR-339-5p	222	8:1:1	-22.6	-18.83	-3.76
actc1-3utr	hsa-let-7c	67	8:1:1	-10.16	-6.39	-3.76
actc1-3utr	hsa-miR-29b	1389	8:1:1	-15.6	-11.84	-3.75
actc1-3utr	hsa-miR-409-5p	206	8:1:1	-15.4	-11.64	-3.75
actc1-3utr	hsa-miR-497	129	8:1:0	-12.5	-8.74	-3.75
actc1-3utr	hsa-miR-1277	17	8:1:0	-7.03	-3.27	-3.75
actc1-3utr	hsa-miR-320d	1412	8:1:1	-8.07	-4.32	-3.74
actc1-3utr	hsa-miR-516a-5p	999	8:1:1	-17.8	-14.05	-3.74
actc1-3utr	hsa-miR-205	618	8:1:0	-15.01	-11.26	-3.74
actc1-3utr	hsa-miR-569	85	8:1:1	-6.46	-2.71	-3.74
actc1-3utr	hsa-miR-875-5p	2124	8:1:0	-15.6	-11.86	-3.73
actc1-3utr	hsa-miR-1285	1562	8:1:1	-16.1	-12.36	-3.73
actc1-3utr	hsa-miR-657	1346	8:1:1	-12.94	-9.20	-3.73
actc1-3utr	hsa-miR-147	109	8:1:1	-10.8	-7.06	-3.73
actc1-3utr	hsa-miR-429	38	8:0:1	-12.64	-8.90	-3.73
actc1-3utr	hsa-miR-139-5p	457	8:1:0	-12.6	-8.87	-3.72
actc1-3utr	hsa-miR-219-2-3p	1831	8:1:1	-9.8	-6.08	-3.71
actc1-3utr	hsa-miR-130b	1516	8:1:1	-9.16	-5.44	-3.71
actc1-3utr	hsa-miR-324-3p	918	8:1:0	-21.57	-17.85	-3.71
actc1-3utr	hsa-miR-329	226	8:1:0	-20.4	-16.68	-3.71
actc1-3utr	hsa-miR-656	2156	8:1:1	-10.16	-6.45	-3.70
actc1-3utr	hsa-miR-765	2129	8:1:1	-15.36	-11.65	-3.70
actc1-3utr	hsa-miR-98	1989	8:1:1	-11.45	-7.74	-3.70
actc1-3utr	hsa-miR-504	1540	8:1:1	-9.3	-5.59	-3.70
actc1-3utr	hsa-miR-431	1294	8:1:0	-13.5	-9.80	-3.69
actc1-3utr	hsa-miR-215	2150	8:1:1	-10.5	-6.81	-3.68
actc1-3utr	hsa-miR-523	988	8:1:1	-18.07	-14.38	-3.68
actc1-3utr	hsa-miR-320b	483	8:1:1	-11.31	-7.63	-3.67
actc1-3utr	hsa-miR-650	19	8:1:1	-7.09	-3.41	-3.67
actc1-3utr	hsa-miR-433	1781	8:1:1	-13.1	-9.43	-3.66
actc1-3utr	hsa-miR-298	2072	8:1:0	-15.3	-11.64	-3.65
actc1-3utr	hsa-miR-29a	1389	8:1:1	-15.5	-11.84	-3.65
actc1-3utr	hsa-miR-15b	129	8:1:0	-12.4	-8.74	-3.65
actc1-3utr	hsa-miR-1263	2201	8:1:1	-13.9	-10.25	-3.64
actc1-3utr	hsa-miR-219-2-3p	1908	8:1:1	-8	-4.35	-3.64
actc1-3utr	hsa-miR-31	1559	8:1:1	-16.9	-13.25	-3.64
actc1-3utr	hsa-miR-1274a	1356	8:1:1	-15.35	-11.70	-3.64
actc1-3utr	hsa-miR-548m	358	8:1:1	-11.4	-7.75	-3.64
actc1-3utr	hsa-miR-32	2288	8:1:0	-13	-9.36	-3.63
actc1-3utr	hsa-miR-768-5p	1536	8:1:1	-9.3	-5.66	-3.63
actc1-3utr	hsa-miR-632	1087	8:1:1	-12.2	-8.56	-3.63
actc1-3utr	hsa-miR-26b	145	8:1:1	-6.1	-2.46	-3.63
actc1-3utr	hsa-miR-19a	106	8:1:1	-8.21	-4.58	-3.62
actc1-3utr	hsa-miR-19b	106	8:1:1	-8.21	-4.58	-3.62
actc1-3utr	hsa-miR-431	1708	8:1:1	-13	-9.38	-3.61
actc1-3utr	hsa-miR-656	1419	8:1:1	-4.7	-1.09	-3.60
actc1-3utr	hsa-miR-490-5p	739	8:1:1	-13.5	-9.89	-3.60
actc1-3utr	hsa-miR-151-5p	188	8:1:1	-13.5	-9.89	-3.60
actc1-3utr	hsa-miR-1264	167	8:1:1	-11.58	-7.97	-3.60
actc1-3utr	hsa-miR-556-5p	1915	8:1:1	-14.4	-10.80	-3.59
actc1-3utr	hsa-miR-924	1490	8:1:1	-10.8	-7.20	-3.59
actc1-3utr	hsa-miR-1251	841	8:1:1	-19.9	-16.30	-3.59
actc1-3utr	hsa-miR-518c	1958	8:1:1	-9.9	-6.31	-3.58
actc1-3utr	hsa-miR-135a	1196	8:1:1	-14.55	-10.96	-3.58
actc1-3utr	hsa-miR-1303	1005	8:1:1	-14.3	-10.71	-3.58
actc1-3utr	hsa-miR-378	258	8:0:1	-15.41	-11.82	-3.58
actc1-3utr	hsa-miR-1290	1157	8:0:1	-11.8	-8.22	-3.57
actc1-3utr	hsa-miR-545	625	8:1:0	-10.9	-7.32	-3.57
actc1-3utr	hsa-miR-1206	1742	8:1:0	-9.9	-6.33	-3.56
actc1-3utr	hsa-miR-152	1320	8:1:1	-9.1	-5.53	-3.56
actc1-3utr	hsa-miR-298	443	8:1:1	-12.91	-9.36	-3.54
actc1-3utr	hsa-miR-1280	901	8:1:1	-16.09	-12.55	-3.53
actc1-3utr	hsa-miR-205	816	8:1:0	-14.7	-11.16	-3.53
actc1-3utr	hsa-miR-548n	563	8:1:0	-7.4	-3.86	-3.53
actc1-3utr	hsa-miR-323-5p	1987	8:1:1	-12.6	-9.08	-3.51
actc1-3utr	hsa-miR-455-3p	1977	8:1:1	-11.4	-7.88	-3.51
actc1-3utr	hsa-miR-595	1907	8:1:1	-8.1	-4.58	-3.51
actc1-3utr	hsa-miR-1243	480	8:1:0	-9.6	-6.08	-3.51
actc1-3utr	hsa-miR-555	106	8:1:1	-8.1	-4.58	-3.51
actc1-3utr	hsa-miR-1258	1442	8:1:1	-8.4	-4.89	-3.50
actc1-3utr	hsa-miR-891a	440	8:1:0	-11.7	-8.19	-3.50
actc1-3utr	hsa-miR-107	1958	8:1:1	-9.8	-6.31	-3.48
actc1-3utr	hsa-miR-511	1117	8:1:0	-13.1	-9.61	-3.48
actc1-3utr	hsa-miR-513a-3p	796	8:1:1	-10.5	-7.01	-3.48
actc1-3utr	hsa-miR-450b-5p	655	8:0:0	-12.5	-9.02	-3.47
actc1-3utr	hsa-miR-488	1199	8:1:0	-14.31	-10.84	-3.46
actc1-3utr	hsa-miR-644	644	8:0:1	-15.4	-11.94	-3.45
actc1-3utr	hsa-miR-496	1483	8:1:1	-13.1	-9.67	-3.42
actc1-3utr	hsa-miR-433	676	8:1:1	-8.88	-5.45	-3.42
actc1-3utr	hsa-miR-513a-3p	412	8:1:0	-8.8	-5.37	-3.42
actc1-3utr	hsa-miR-421	1584	8:1:0	-9.74	-6.32	-3.41
actc1-3utr	hsa-miR-636	658	8:1:1	-11.02	-7.60	-3.41
actc1-3utr	hsa-miR-570	1212	8:0:1	-12.01	-8.60	-3.40
actc1-3utr	hsa-miR-135a	855	8:1:1	-19.3	-15.89	-3.40
actc1-3utr	hsa-miR-135b	855	8:1:1	-19.3	-15.89	-3.40
actc1-3utr	hsa-miR-873	798	8:1:1	-10.15	-6.74	-3.40
actc1-3utr	hsa-miR-410	1326	8:1:0	-8.7	-5.31	-3.38
actc1-3utr	hsa-miR-149	839	8:1:0	-18	-14.61	-3.38
actc1-3utr	hsa-miR-548n	466	8:1:1	-10.3	-6.91	-3.38
actc1-3utr	hsa-miR-320a	483	8:1:1	-11.01	-7.63	-3.37
actc1-3utr	hsa-miR-583	78	8:1:0	-6.89	-3.51	-3.37
actc1-3utr	hsa-miR-100	1548	8:1:1	-9.3	-5.93	-3.36
actc1-3utr	hsa-miR-95	1455	8:1:1	-10.5	-7.13	-3.36
actc1-3utr	hsa-miR-1208	1069	8:1:1	-9.1	-5.73	-3.36
actc1-3utr	hsa-let-7d	1989	8:1:1	-11.1	-7.74	-3.35
actc1-3utr	hsa-miR-720	986	8:1:1	-17.95	-14.59	-3.35
actc1-3utr	hsa-miR-144	1513	8:1:1	-8.4	-5.05	-3.34
actc1-3utr	hsa-miR-1281	207	8:1:1	-14.8	-11.45	-3.34
actc1-3utr	hsa-miR-1234	30	8:1:1	-10.5	-7.15	-3.34
actc1-3utr	hsa-miR-548p	1209	8:0:1	-12.4	-9.06	-3.33
actc1-3utr	hsa-miR-632	1075	8:1:1	-9.9	-6.56	-3.33
actc1-3utr	hsa-miR-200a	38	8:1:1	-12.24	-8.90	-3.33
actc1-3utr	hsa-miR-204	843	8:0:1	-21.4	-18.07	-3.32
actc1-3utr	hsa-miR-657	749	8:1:1	-15.11	-11.78	-3.32
actc1-3utr	hsa-miR-888	326	8:1:0	-11.14	-7.81	-3.32
actc1-3utr	hsa-miR-641	1888	8:1:1	-9.8	-6.48	-3.31
actc1-3utr	hsa-miR-886-5p	1373	8:1:1	-13.16	-9.84	-3.31
actc1-3utr	hsa-miR-516b	666	8:1:1	-10.2	-6.88	-3.31
actc1-3utr	hsa-miR-524-5p	1902	8:1:0	-12.81	-9.50	-3.30
actc1-3utr	hsa-miR-551a	1601	8:1:0	-16.9	-13.59	-3.30
actc1-3utr	hsa-miR-379	1442	8:1:1	-8.2	-4.89	-3.30
actc1-3utr	hsa-miR-1284	1416	8:1:0	-4.4	-1.09	-3.30
actc1-3utr	hsa-miR-1299	1190	8:1:0	-12.1	-8.79	-3.30
actc1-3utr	hsa-miR-338-3p	799	8:1:1	-10.1	-6.79	-3.30
actc1-3utr	hsa-miR-501-3p	1915	8:1:0	-14.1	-10.80	-3.29
actc1-3utr	hsa-miR-1302	1543	8:1:1	-9.2	-5.90	-3.29
actc1-3utr	hsa-miR-488	58	8:1:1	-9.45	-6.15	-3.29
actc1-3utr	hsa-miR-922	2138	8:1:1	-15.4	-12.11	-3.28
actc1-3utr	hsa-miR-548l	1958	8:0:1	-9.6	-6.31	-3.28
actc1-3utr	hsa-miR-575	1315	8:1:1	-13.1	-9.81	-3.28
actc1-3utr	hsa-miR-575	555	8:0:1	-10.7	-7.41	-3.28
actc1-3utr	hsa-miR-134	642	8:1:0	-15.8	-12.52	-3.27
actc1-3utr	hsa-miR-557	1773	8:1:0	-12.6	-9.33	-3.26
actc1-3utr	hsa-miR-513b	1455	8:1:0	-10.4	-7.13	-3.26
actc1-3utr	hsa-miR-323-5p	639	8:1:1	-17.4	-14.13	-3.26
actc1-3utr	hsa-miR-548i	465	8:0:1	-10.3	-7.03	-3.26
actc1-3utr	hsa-miR-27a	1382	8:1:1	-14.5	-11.24	-3.25
actc1-3utr	hsa-miR-577	1885	8:1:1	-9.9	-6.65	-3.24
actc1-3utr	hsa-miR-542-3p	492	8:1:1	-12	-8.75	-3.24
actc1-3utr	hsa-miR-559	1760	8:1:1	-13.3	-10.06	-3.23
actc1-3utr	hsa-miR-500	956	8:1:1	-12.9	-9.67	-3.22
actc1-3utr	hsa-miR-630	504	8:1:1	-10.9	-7.67	-3.22
actc1-3utr	hsa-miR-152	1522	8:1:1	-6.4	-3.18	-3.21
actc1-3utr	hsa-miR-148b	1522	8:1:1	-6.4	-3.18	-3.21
actc1-3utr	hsa-miR-632	1498	8:1:0	-12.3	-9.09	-3.20
actc1-3utr	hsa-miR-556-5p	1492	8:1:1	-10.3	-7.09	-3.20
actc1-3utr	hsa-miR-1297	145	8:1:1	-5.67	-2.46	-3.20
actc1-3utr	hsa-miR-183	2288	8:1:0	-12.56	-9.36	-3.19
actc1-3utr	hsa-miR-17	248	8:1:1	-15.6	-12.40	-3.19
actc1-3utr	hsa-miR-20a	248	8:1:1	-15.6	-12.40	-3.19
actc1-3utr	hsa-miR-106a	248	8:1:1	-15.6	-12.40	-3.19
actc1-3utr	hsa-miR-892a	1829	8:1:1	-9.52	-6.33	-3.18
actc1-3utr	hsa-miR-145	1514	8:1:1	-8.55	-5.36	-3.18
actc1-3utr	hsa-miR-532-3p	835	8:1:0	-18.62	-15.43	-3.18
actc1-3utr	hsa-miR-26a	2140	8:0:1	-14.1	-10.92	-3.17
actc1-3utr	hsa-miR-453	640	8:1:1	-17.3	-14.12	-3.17
actc1-3utr	hsa-miR-185	2000	8:0:1	-16.3	-13.14	-3.15
actc1-3utr	hsa-miR-664	1972	8:1:1	-7.8	-4.64	-3.15
actc1-3utr	hsa-miR-495	194	8:1:0	-11.69	-8.53	-3.15
actc1-3utr	hsa-miR-376a	148	8:1:1	-6.01	-2.86	-3.14
actc1-3utr	hsa-miR-542-5p	1590	8:0:1	-15.5	-12.36	-3.13
actc1-3utr	hsa-miR-1231	1352	8:1:1	-14.25	-11.11	-3.13
actc1-3utr	hsa-miR-1205	1200	8:1:1	-12.2	-9.07	-3.12
actc1-3utr	hsa-miR-298	125	8:1:1	-12.5	-9.37	-3.12
actc1-3utr	hsa-miR-1231	2254	8:1:1	-9.51	-6.39	-3.11
actc1-3utr	hsa-miR-147	1247	8:1:1	-9.9	-6.78	-3.11
actc1-3utr	hsa-miR-518a-5p	2137	8:1:1	-15.8	-12.69	-3.10
actc1-3utr	hsa-miR-527	2137	8:1:1	-15.8	-12.69	-3.10
actc1-3utr	hsa-miR-1275	981	8:1:0	-17.5	-14.39	-3.10
actc1-3utr	hsa-miR-511	531	8:1:1	-10.51	-7.40	-3.10
actc1-3utr	hsa-miR-455-5p	273	8:1:1	-12.5	-9.39	-3.10
actc1-3utr	hsa-miR-590-5p	555	8:1:1	-10.5	-7.41	-3.08
actc1-3utr	hsa-miR-548h	542	8:0:1	-10.4	-7.31	-3.08
actc1-3utr	hsa-miR-549	441	8:1:1	-12	-8.91	-3.08
actc1-3utr	hsa-miR-548f	99	8:1:0	-8.6	-5.51	-3.08
actc1-3utr	hsa-miR-1287	1307	8:1:1	-13.7	-10.62	-3.07
actc1-3utr	hsa-miR-500	1048	8:1:1	-9.4	-6.32	-3.07
actc1-3utr	hsa-miR-483-3p	957	8:1:0	-12.81	-9.73	-3.07
actc1-3utr	hsa-miR-642	1862	8:1:1	-17.4	-14.33	-3.06
actc1-3utr	hsa-miR-421	1340	8:1:1	-8.8	-5.73	-3.06
actc1-3utr	hsa-miR-1258	318	8:1:0	-12.53	-9.46	-3.06
actc1-3utr	hsa-let-7f	1989	8:1:1	-10.8	-7.74	-3.05
actc1-3utr	hsa-miR-181b	1147	8:1:0	-12.6	-9.54	-3.05
actc1-3utr	hsa-miR-1279	290	8:1:1	-8.5	-5.45	-3.04
actc1-3utr	hsa-miR-1255a	2132	8:1:1	-14.7	-11.66	-3.03
actc1-3utr	hsa-miR-637	2101	8:1:0	-18.5	-15.46	-3.03
actc1-3utr	hsa-miR-543	939	8:1:1	-14.2	-11.16	-3.03
actc1-3utr	hsa-miR-760	882	8:1:1	-18.23	-15.19	-3.03
actc1-3utr	hsa-miR-545	102	8:1:1	-7.6	-4.56	-3.03
actc1-3utr	hsa-miR-106b	1648	8:1:0	-12.2	-9.17	-3.02
actc1-3utr	hsa-miR-141	1322	8:1:1	-9	-5.98	-3.01
actc1-3utr	hsa-miR-200a	1322	8:1:1	-9	-5.98	-3.01
actc1-3utr	hsa-miR-329	689	8:1:1	-10.8	-7.78	-3.01
actc1-3utr	hsa-miR-181a	2174	8:1:0	-7.06	-4.05	-3.00
actc1-3utr	hsa-miR-554	168	8:1:0	-11.3	-8.29	-3.00
actc1-3utr	hsa-let-7a	67	8:1:1	-9.4	-6.39	-3.00
actc1-3utr	hsa-miR-1252	1890	8:1:1	-9	-6.00	-2.99
actc1-3utr	hsa-miR-888	1679	8:1:0	-9	-6.00	-2.99
actc1-3utr	hsa-miR-589	1997	8:0:1	-15.85	-12.86	-2.98
actc1-3utr	hsa-miR-518a-3p	1958	8:1:1	-9.3	-6.31	-2.98
actc1-3utr	hsa-miR-548c-3p	1206	8:0:0	-12.6	-9.61	-2.98
actc1-3utr	hsa-miR-649	475	8:1:1	-8.6	-5.61	-2.98
actc1-3utr	hsa-miR-1206	352	8:1:1	-11.9	-8.91	-2.98
actc1-3utr	hsa-miR-519b-3p	1452	8:1:1	-7.5	-4.52	-2.97
actc1-3utr	hsa-miR-518a-3p	144	8:1:1	-5.5	-2.52	-2.97
actc1-3utr	hsa-miR-513a-5p	1455	8:1:1	-10.1	-7.13	-2.96
actc1-3utr	hsa-miR-187	406	8:1:1	-9.2	-6.23	-2.96
actc1-3utr	hsa-miR-205	34	8:1:1	-12.5	-9.53	-2.96
actc1-3utr	hsa-miR-641	2273	8:1:0	-12.5	-9.54	-2.95
actc1-3utr	hsa-miR-1272	2233	8:1:0	-11.8	-8.84	-2.95
actc1-3utr	hsa-miR-938	1428	8:1:1	-9.7	-6.74	-2.95
actc1-3utr	hsa-miR-888	339	8:1:0	-13.65	-10.70	-2.94
actc1-3utr	hsa-miR-139-5p	1966	8:1:0	-11.8	-8.86	-2.93
actc1-3utr	hsa-miR-552	1901	8:1:1	-12.4	-9.46	-2.93
actc1-3utr	hsa-miR-519c-5p	1487	8:1:1	-12.24	-9.31	-2.92
actc1-3utr	hsa-miR-519b-5p	1487	8:1:1	-12.24	-9.31	-2.92
actc1-3utr	hsa-miR-147	971	8:1:1	-13.3	-10.37	-2.92
actc1-3utr	hsa-miR-128	92	8:1:1	-7.8	-4.88	-2.91
actc1-3utr	hsa-miR-891b	440	8:1:0	-11.1	-8.19	-2.90
actc1-3utr	hsa-miR-1271	2202	8:1:1	-14	-11.10	-2.89
actc1-3utr	hsa-miR-223	814	8:1:1	-14.6	-11.70	-2.89
actc1-3utr	hsa-miR-324-3p	220	8:0:0	-21.5	-18.60	-2.89
actc1-3utr	hsa-let-7g	67	8:1:1	-9.29	-6.39	-2.89
actc1-3utr	hsa-miR-193a-5p	185	8:1:1	-11.9	-9.01	-2.88
actc1-3utr	hsa-miR-376c	1688	8:1:0	-9.7	-6.82	-2.87
actc1-3utr	hsa-miR-502-5p	1427	8:1:1	-9.65	-6.77	-2.87
actc1-3utr	hsa-miR-320c	483	8:1:1	-10.51	-7.63	-2.87
actc1-3utr	hsa-miR-515-5p	202	8:1:1	-13.37	-10.49	-2.87
actc1-3utr	hsa-miR-586	1957	8:1:1	-9.3	-6.43	-2.86
actc1-3utr	hsa-miR-525-5p	1455	8:1:1	-10	-7.13	-2.86
actc1-3utr	hsa-miR-590-5p	420	8:1:0	-8.3	-5.44	-2.85
actc1-3utr	hsa-miR-486-5p	2147	8:1:1	-12.1	-9.25	-2.84
actc1-3utr	hsa-miR-623	1624	8:0:1	-20.21	-17.36	-2.84
actc1-3utr	hsa-miR-507	903	8:1:1	-14.2	-11.35	-2.84
actc1-3utr	hsa-miR-613	564	8:1:1	-6.73	-3.88	-2.84
actc1-3utr	hsa-miR-153	43	8:1:1	-11.7	-8.85	-2.84
actc1-3utr	hsa-miR-609	660	8:0:1	-10.23	-7.39	-2.83
actc1-3utr	hsa-miR-545	301	8:1:0	-10.4	-7.57	-2.82
actc1-3utr	hsa-miR-520f	2056	8:1:1	-10.7	-7.88	-2.81
actc1-3utr	hsa-miR-1237	716	8:1:1	-15	-12.18	-2.81
actc1-3utr	hsa-miR-361-5p	2121	8:1:1	-14.8	-11.99	-2.80
actc1-3utr	hsa-miR-449b	2265	8:1:1	-13.1	-10.30	-2.79
actc1-3utr	hsa-miR-206	1176	8:1:1	-9.77	-6.97	-2.79
actc1-3utr	hsa-miR-331-3p	597	8:1:1	-11.9	-9.10	-2.79
actc1-3utr	hsa-miR-433	350	8:1:0	-12.7	-9.90	-2.79
actc1-3utr	hsa-miR-18b	18	8:1:1	-6.13	-3.33	-2.79
actc1-3utr	hsa-miR-524-5p	1783	8:1:1	-12.2	-9.41	-2.78
actc1-3utr	hsa-miR-654-5p	640	8:1:1	-16.9	-14.12	-2.77
actc1-3utr	hsa-miR-450b-5p	1516	8:1:1	-8.2	-5.44	-2.75
actc1-3utr	hsa-miR-450b-5p	1190	8:0:1	-11.55	-8.79	-2.75
actc1-3utr	hsa-miR-324-5p	846	8:1:0	-21.3	-18.54	-2.75
actc1-3utr	hsa-miR-181d	354	8:1:0	-10	-7.24	-2.75
actc1-3utr	hsa-miR-1294	1436	8:1:1	-9.9	-7.15	-2.74
actc1-3utr	hsa-miR-204	1704	8:1:0	-9.5	-6.76	-2.73
actc1-3utr	hsa-miR-891b	1513	8:1:1	-7.79	-5.05	-2.73
actc1-3utr	hsa-miR-211	1429	8:1:1	-9.49	-6.75	-2.73
actc1-3utr	hsa-miR-765	1990	8:1:1	-10.2	-7.48	-2.71
actc1-3utr	hsa-miR-301a	1516	8:1:1	-8.16	-5.44	-2.71
actc1-3utr	hsa-miR-200c	1322	8:1:1	-8.7	-5.98	-2.71
actc1-3utr	hsa-miR-485-3p	689	8:1:1	-10.5	-7.78	-2.71
actc1-3utr	hsa-miR-145	414	8:1:1	-6.81	-4.09	-2.71
actc1-3utr	hsa-miR-526a	1993	8:1:1	-15.4	-12.69	-2.70
actc1-3utr	hsa-miR-520c-5p	1993	8:1:1	-15.4	-12.69	-2.70
actc1-3utr	hsa-miR-518d-5p	1993	8:1:1	-15.4	-12.69	-2.70
actc1-3utr	hsa-miR-488	1535	8:1:1	-7.5	-4.79	-2.70
actc1-3utr	hsa-miR-455-3p	1233	8:1:1	-13.5	-10.79	-2.70
actc1-3utr	hsa-miR-129-5p	2290	8:1:1	-8.5	-5.80	-2.69
actc1-3utr	hsa-miR-219-1-3p	1744	8:1:1	-11.61	-8.91	-2.69
actc1-3utr	hsa-miR-1270	391	8:1:1	-9.3	-6.60	-2.69
actc1-3utr	hsa-miR-1284	878	8:1:1	-16.08	-13.39	-2.68
actc1-3utr	hsa-miR-193a-3p	259	8:1:1	-15.02	-12.33	-2.68
actc1-3utr	hsa-miR-542-3p	81	8:1:1	-6.4	-3.71	-2.68
actc1-3utr	hsa-miR-374b	41	8:0:1	-11.6	-8.91	-2.68
actc1-3utr	hsa-miR-26b	2140	8:0:1	-13.6	-10.92	-2.67
actc1-3utr	hsa-miR-671-3p	2018	8:1:1	-13.5	-10.82	-2.67
actc1-3utr	hsa-miR-320d	483	8:1:1	-10.31	-7.63	-2.67
actc1-3utr	hsa-miR-1224-5p	428	8:1:1	-9.19	-6.51	-2.67
actc1-3utr	hsa-miR-23b	291	8:1:1	-8.8	-6.12	-2.67
actc1-3utr	hsa-miR-145	1838	8:1:1	-10.8	-8.13	-2.66
actc1-3utr	hsa-miR-548b-3p	273	8:1:0	-12.06	-9.39	-2.66
actc1-3utr	hsa-miR-155	2160	8:1:1	-9.6	-6.94	-2.65
actc1-3utr	hsa-let-7c	1989	8:1:1	-10.4	-7.74	-2.65
actc1-3utr	hsa-miR-1267	1963	8:1:1	-9.6	-6.94	-2.65
actc1-3utr	hsa-miR-155	1613	8:0:1	-16.2	-13.54	-2.65
actc1-3utr	hsa-miR-132	910	8:1:1	-15.3	-12.64	-2.65
actc1-3utr	hsa-miR-583	1901	8:1:0	-12.11	-9.46	-2.64
actc1-3utr	hsa-miR-1274a	2258	8:1:1	-10.1	-7.46	-2.63
actc1-3utr	hsa-miR-657	2066	8:1:1	-11.04	-8.40	-2.63
actc1-3utr	hsa-miR-20b	1484	8:1:1	-12.43	-9.79	-2.63
actc1-3utr	hsa-miR-183	392	8:1:0	-9.15	-6.51	-2.63
actc1-3utr	hsa-miR-875-5p	204	8:1:1	-13.96	-11.32	-2.63
actc1-3utr	hsa-miR-1264	1460	8:1:1	-7.5	-4.87	-2.62
actc1-3utr	hsa-miR-220c	875	8:0:1	-20.3	-17.67	-2.62
actc1-3utr	hsa-miR-597	452	8:1:1	-9.5	-6.87	-2.62
actc1-3utr	hsa-miR-502-3p	1772	8:1:0	-13.17	-10.55	-2.61
actc1-3utr	hsa-miR-874	986	8:1:1	-17.21	-14.59	-2.61
actc1-3utr	hsa-miR-449a	2265	8:1:1	-12.9	-10.30	-2.59
actc1-3utr	hsa-miR-581	1630	8:1:1	-16.8	-14.20	-2.59
actc1-3utr	hsa-miR-1253	1212	8:1:1	-11.2	-8.60	-2.59
actc1-3utr	hsa-miR-216b	1203	8:1:1	-12.1	-9.50	-2.59
actc1-3utr	hsa-miR-592	963	8:1:0	-13.2	-10.60	-2.59
actc1-3utr	hsa-miR-128	1655	8:1:1	-12.9	-10.31	-2.58
actc1-3utr	hsa-miR-498	1005	8:1:0	-13.3	-10.71	-2.58
actc1-3utr	hsa-miR-1182	186	8:1:1	-12.2	-9.61	-2.58
actc1-3utr	hsa-miR-455-5p	1173	8:1:1	-11.5	-8.92	-2.57
actc1-3utr	hsa-miR-548p	490	8:1:1	-10.5	-7.92	-2.57
actc1-3utr	hsa-miR-548b-5p	465	8:0:1	-9.6	-7.03	-2.56
actc1-3utr	hsa-miR-367	259	8:1:1	-14.9	-12.33	-2.56
actc1-3utr	hsa-miR-623	1857	8:1:1	-20.29	-17.73	-2.55
actc1-3utr	hsa-miR-520e	1647	8:1:1	-11.5	-8.94	-2.55
actc1-3utr	hsa-miR-144	517	8:1:1	-7.9	-5.34	-2.55
actc1-3utr	hsa-miR-1299	362	8:1:1	-8.8	-6.24	-2.55
actc1-3utr	hsa-miR-33a	1737	8:1:1	-9.7	-7.15	-2.54
actc1-3utr	hsa-miR-520g	1485	8:1:1	-12.4	-9.85	-2.54
actc1-3utr	hsa-miR-489	329	8:1:0	-8.12	-5.57	-2.54
actc1-3utr	hsa-miR-768-5p	277	8:1:1	-11.9	-9.35	-2.54
actc1-3utr	hsa-miR-182	317	8:1:1	-11.9	-9.36	-2.53
actc1-3utr	hsa-miR-339-5p	920	8:1:1	-21.01	-18.48	-2.52
actc1-3utr	hsa-miR-448	113	8:1:1	-10.22	-7.69	-2.52
actc1-3utr	hsa-miR-22	296	8:1:1	-9.13	-6.61	-2.51
actc1-3utr	hsa-miR-944	2248	8:1:0	-9.5	-6.99	-2.50
actc1-3utr	hsa-miR-130b	1835	8:1:1	-11.13	-8.62	-2.50
actc1-3utr	hsa-miR-1321	67	8:1:1	-8.9	-6.39	-2.50
actc1-3utr	hsa-miR-647	25	8:1:1	-7.4	-4.89	-2.50
actc1-3utr	hsa-miR-331-5p	1571	8:1:0	-14.09	-11.59	-2.49
actc1-3utr	hsa-miR-1285	95	8:1:1	-9.1	-6.60	-2.49
actc1-3utr	hsa-miR-192	2150	8:1:1	-9.3	-6.81	-2.48
actc1-3utr	hsa-miR-548j	1958	8:1:1	-8.8	-6.31	-2.48
actc1-3utr	hsa-miR-147b	1943	8:1:1	-7.9	-5.41	-2.48
actc1-3utr	hsa-miR-654-3p	1776	8:1:0	-11.22	-8.73	-2.48
actc1-3utr	hsa-miR-520g	1756	8:1:1	-12.6	-10.11	-2.48
actc1-3utr	hsa-miR-589	427	8:1:0	-8.9	-6.41	-2.48
actc1-3utr	hsa-miR-133a	1469	8:1:1	-9.5	-7.02	-2.47
actc1-3utr	hsa-miR-133b	1469	8:1:1	-9.5	-7.02	-2.47
actc1-3utr	hsa-miR-582-5p	1413	8:1:1	-3.5	-1.02	-2.47
actc1-3utr	hsa-miR-128	684	8:1:1	-9.7	-7.22	-2.47
actc1-3utr	hsa-miR-605	1983	8:1:1	-12.7	-10.23	-2.46
actc1-3utr	hsa-miR-636	1776	8:1:1	-11.2	-8.73	-2.46
actc1-3utr	hsa-miR-421	103	8:1:1	-7	-4.53	-2.46
actc1-3utr	hsa-miR-630	1111	8:0:1	-10.83	-8.37	-2.45
actc1-3utr	hsa-miR-136	1122	8:1:1	-11.6	-9.15	-2.44
actc1-3utr	hsa-miR-1324	732	8:1:0	-12.2	-9.75	-2.44
actc1-3utr	hsa-miR-516a-3p	710	8:0:1	-15.4	-12.95	-2.44
actc1-3utr	hsa-miR-484	638	8:1:1	-16.49	-14.04	-2.44
actc1-3utr	hsa-miR-376b	148	8:1:1	-5.3	-2.86	-2.43
actc1-3utr	hsa-miR-548l	1521	8:1:0	-6.26	-3.83	-2.42
actc1-3utr	hsa-miR-593	1302	8:1:1	-12.3	-9.87	-2.42
actc1-3utr	hsa-miR-890	481	8:1:1	-8.31	-5.89	-2.41
actc1-3utr	hsa-miR-491-3p	417	8:1:0	-6.3	-3.88	-2.41
actc1-3utr	hsa-miR-1179	315	8:1:0	-11.7	-9.28	-2.41
actc1-3utr	hsa-miR-148a	1233	8:1:0	-13.19	-10.79	-2.39
actc1-3utr	hsa-miR-122	69	8:1:1	-8.9	-6.50	-2.39
actc1-3utr	hsa-miR-548l	137	8:1:1	-6.69	-4.30	-2.38
actc1-3utr	hsa-miR-491-3p	2221	8:1:0	-9.85	-7.47	-2.37
actc1-3utr	hsa-miR-519c-3p	1452	8:1:1	-6.9	-4.52	-2.37
actc1-3utr	hsa-miR-182	655	8:1:0	-11.4	-9.02	-2.37
actc1-3utr	hsa-miR-889	39	8:0:1	-11.3	-8.92	-2.37
actc1-3utr	hsa-miR-923	1940	8:1:0	-9.3	-6.93	-2.36
actc1-3utr	hsa-miR-515-3p	1542	8:1:1	-8.5	-6.13	-2.36
actc1-3utr	hsa-miR-556-5p	330	8:1:1	-8.3	-5.93	-2.36
actc1-3utr	hsa-miR-651	2177	8:1:1	-6.19	-3.83	-2.35
actc1-3utr	hsa-miR-181c	938	8:0:0	-14.02	-11.66	-2.35
actc1-3utr	hsa-miR-220a	901	8:1:1	-14.91	-12.55	-2.35
actc1-3utr	hsa-miR-1300	2129	8:0:1	-14	-11.65	-2.34
actc1-3utr	hsa-miR-296-3p	1380	8:1:1	-13.8	-11.45	-2.34
actc1-3utr	hsa-miR-924	1296	8:1:0	-12	-9.65	-2.34
actc1-3utr	hsa-miR-582-3p	1184	8:1:1	-13.2	-10.85	-2.34
actc1-3utr	hsa-miR-888	201	8:1:1	-12.4	-10.05	-2.34
actc1-3utr	hsa-miR-198	1994	8:1:1	-16.6	-14.26	-2.33
actc1-3utr	hsa-miR-1248	618	8:1:0	-13.6	-11.26	-2.33
actc1-3utr	hsa-miR-1204	1850	8:1:1	-11.44	-9.11	-2.32
actc1-3utr	hsa-miR-382	2249	8:1:1	-9.1	-6.78	-2.31
actc1-3utr	hsa-miR-219-5p	1907	8:1:1	-6.89	-4.58	-2.30
actc1-3utr	hsa-miR-548m	1503	8:1:1	-9.3	-6.99	-2.30
actc1-3utr	hsa-miR-1264	136	8:1:1	-7.6	-5.29	-2.30
actc1-3utr	hsa-miR-521	1915	8:1:1	-13.1	-10.80	-2.29
actc1-3utr	hsa-miR-1267	470	8:1:1	-8.8	-6.51	-2.28
actc1-3utr	hsa-miR-371-5p	338	8:1:0	-13.4	-11.11	-2.28
actc1-3utr	hsa-miR-590-5p	1666	8:1:0	-10.3	-8.02	-2.27
actc1-3utr	hsa-miR-876-5p	1157	8:1:1	-10.5	-8.22	-2.27
actc1-3utr	hsa-miR-133a	838	8:1:0	-17.6	-15.32	-2.27
actc1-3utr	hsa-miR-133b	838	8:1:0	-17.6	-15.32	-2.27
actc1-3utr	hsa-miR-146b-5p	571	8:1:1	-11.7	-9.42	-2.27
actc1-3utr	hsa-miR-125a-3p	366	8:1:1	-11.51	-9.23	-2.27
actc1-3utr	hsa-miR-892b	639	8:1:1	-16.4	-14.13	-2.26
actc1-3utr	hsa-miR-549	427	8:1:0	-8.68	-6.41	-2.26
actc1-3utr	hsa-miR-9	2296	8:1:0	-8.1	-5.84	-2.25
actc1-3utr	hsa-let-7b	1989	8:1:1	-10	-7.74	-2.25
actc1-3utr	hsa-miR-924	2063	8:1:1	-10.69	-8.44	-2.24
actc1-3utr	hsa-miR-890	1539	8:1:1	-8	-5.75	-2.24
actc1-3utr	hsa-miR-409-3p	1473	8:1:1	-10.65	-8.40	-2.24
actc1-3utr	hsa-miR-326	880	8:1:1	-17.22	-14.97	-2.24
actc1-3utr	hsa-miR-1246	1159	8:1:0	-11.12	-8.88	-2.23
actc1-3utr	hsa-miR-181b	1017	8:1:0	-13.49	-11.25	-2.23
actc1-3utr	hsa-miR-548p	142	8:1:0	-4.8	-2.57	-2.22
actc1-3utr	hsa-miR-640	1841	8:1:1	-9.6	-7.38	-2.21
actc1-3utr	hsa-miR-920	885	8:1:1	-18.7	-16.48	-2.21
actc1-3utr	hsa-miR-1256	741	8:1:1	-11.05	-8.83	-2.21
actc1-3utr	hsa-miR-1260	304	8:1:0	-11.5	-9.28	-2.21
actc1-3utr	hsa-miR-1256	262	8:1:1	-11.95	-9.73	-2.21
actc1-3utr	hsa-miR-744	187	8:1:1	-12.2	-9.98	-2.21
actc1-3utr	hsa-miR-184	1903	8:1:1	-12.1	-9.89	-2.20
actc1-3utr	hsa-miR-1308	1854	8:1:1	-16.81	-14.60	-2.20
actc1-3utr	hsa-miR-593	1193	8:1:1	-12.92	-10.71	-2.20
actc1-3utr	hsa-miR-137	1721	8:1:0	-10	-7.80	-2.19
actc1-3utr	hsa-miR-363	694	8:1:1	-9.1	-6.90	-2.19
actc1-3utr	hsa-miR-212	463	8:1:1	-10.9	-8.70	-2.19
actc1-3utr	hsa-miR-574-3p	1550	8:1:1	-7.8	-5.61	-2.18
actc1-3utr	hsa-miR-548j	542	8:0:1	-9.5	-7.31	-2.18
actc1-3utr	hsa-miR-1205	445	8:1:1	-11.6	-9.41	-2.18
actc1-3utr	hsa-miR-331-5p	967	8:1:0	-14.7	-12.52	-2.17
actc1-3utr	hsa-miR-181c	687	8:1:1	-9.5	-7.32	-2.17
actc1-3utr	hsa-miR-34c-5p	2265	8:1:1	-12.47	-10.30	-2.16
actc1-3utr	hsa-miR-636	2097	8:0:1	-13.9	-11.73	-2.16
actc1-3utr	hsa-miR-1261	276	8:1:1	-11.73	-9.56	-2.16
actc1-3utr	hsa-miR-520d-5p	1547	8:1:1	-8.7	-6.54	-2.15
actc1-3utr	hsa-miR-1262	73	8:1:1	-8.4	-6.25	-2.14
actc1-3utr	hsa-miR-301b	1516	8:1:1	-7.56	-5.44	-2.11
actc1-3utr	hsa-miR-376a	1443	8:1:1	-7	-4.88	-2.11
actc1-3utr	hsa-miR-376b	1443	8:1:1	-7	-4.88	-2.11
actc1-3utr	hsa-miR-203	80	8:1:1	-5.4	-3.28	-2.11
actc1-3utr	hsa-miR-758	1629	8:1:0	-16.4	-14.29	-2.10
actc1-3utr	hsa-miR-766	1623	8:1:1	-18.05	-15.94	-2.10
actc1-3utr	hsa-miR-938	916	8:1:1	-21.1	-18.99	-2.10
actc1-3utr	hsa-miR-1287	2066	8:1:1	-10.5	-8.40	-2.09
actc1-3utr	hsa-miR-192	1124	8:1:1	-11.6	-9.51	-2.08
actc1-3utr	hsa-miR-1293	640	8:1:1	-16.2	-14.12	-2.07
actc1-3utr	hsa-miR-548g	98	8:0:0	-8.92	-6.84	-2.07
actc1-3utr	hsa-miR-28-5p	129	8:1:1	-10.8	-8.74	-2.05
actc1-3utr	hsa-miR-644	1198	8:1:1	-12.41	-10.36	-2.04
actc1-3utr	hsa-miR-616	450	8:1:1	-10.96	-8.91	-2.04
actc1-3utr	hsa-miR-454	1785	8:1:1	-10.89	-8.86	-2.02
actc1-3utr	hsa-miR-588	1099	8:1:1	-12.62	-10.60	-2.01
actc1-3utr	hsa-miR-544	695	8:1:1	-8.9	-6.88	-2.01
actc1-3utr	hsa-miR-1286	169	8:1:1	-10.2	-8.18	-2.01
actc1-3utr	hsa-miR-9	159	8:1:1	-8.3	-6.28	-2.01
actc1-3utr	hsa-miR-502-3p	1915	8:1:1	-12.8	-10.80	-1.99
actc1-3utr	hsa-miR-204	834	8:1:1	-18.1	-16.10	-1.99
actc1-3utr	hsa-miR-431	1351	8:1:0	-12.42	-10.43	-1.98
actc1-3utr	hsa-miR-215	1124	8:1:1	-11.5	-9.51	-1.98
actc1-3utr	hsa-miR-548a-5p	542	8:0:1	-9.3	-7.31	-1.98
actc1-3utr	hsa-miR-320a	2069	8:1:1	-14.8	-12.82	-1.97
actc1-3utr	hsa-miR-320b	2069	8:1:1	-14.8	-12.82	-1.97
actc1-3utr	hsa-miR-563	1534	8:1:1	-6.7	-4.72	-1.97
actc1-3utr	hsa-miR-1304	765	8:1:1	-12.27	-10.29	-1.97
actc1-3utr	hsa-miR-626	299	8:1:1	-8.5	-6.53	-1.96
actc1-3utr	hsa-miR-361-3p	999	8:1:0	-16.01	-14.05	-1.95
actc1-3utr	hsa-miR-659	719	8:1:1	-13.7	-11.74	-1.95
actc1-3utr	hsa-miR-548i	867	8:1:1	-17.3	-15.36	-1.93
actc1-3utr	hsa-miR-769-5p	1984	8:1:1	-11.8	-9.87	-1.92
actc1-3utr	hsa-miR-609	1778	8:1:1	-10.8	-8.87	-1.92
actc1-3utr	hsa-miR-501-5p	1727	8:1:1	-9.8	-7.87	-1.92
actc1-3utr	hsa-miR-1322	1779	8:1:0	-10.89	-8.97	-1.91
actc1-3utr	hsa-miR-122	726	8:1:1	-13.8	-11.88	-1.91
actc1-3utr	hsa-miR-510	2121	8:1:1	-13.9	-11.99	-1.90
actc1-3utr	hsa-miR-182	1190	8:1:1	-10.7	-8.79	-1.90
actc1-3utr	hsa-miR-892a	1947	8:1:0	-9.9	-8.00	-1.89
actc1-3utr	hsa-miR-153	605	8:1:1	-10.8	-8.90	-1.89
actc1-3utr	hsa-miR-1271	1773	8:1:0	-11.22	-9.33	-1.88
actc1-3utr	hsa-miR-653	83	8:1:0	-4.99	-3.10	-1.88
actc1-3utr	hsa-miR-556-5p	960	8:1:1	-11.8	-9.92	-1.87
actc1-3utr	hsa-miR-664	931	8:1:0	-13.6	-11.72	-1.87
actc1-3utr	hsa-miR-487b	96	8:1:1	-8.51	-6.63	-1.87
actc1-3utr	hsa-miR-27a	250	8:1:1	-13.75	-11.88	-1.86
actc1-3utr	hsa-miR-144	96	8:1:1	-8.5	-6.63	-1.86
actc1-3utr	hsa-miR-580	1652	8:1:1	-10.6	-8.74	-1.85
actc1-3utr	hsa-miR-29c	1389	8:1:1	-13.7	-11.84	-1.85
actc1-3utr	hsa-miR-181b	619	8:1:0	-12.22	-10.36	-1.85
actc1-3utr	hsa-miR-659	157	8:1:1	-7.31	-5.45	-1.85
actc1-3utr	hsa-miR-515-3p	2227	8:1:1	-10.3	-8.45	-1.84
actc1-3utr	hsa-miR-576-5p	2014	8:0:1	-13.13	-11.29	-1.83
actc1-3utr	hsa-miR-382	1744	8:1:0	-10.75	-8.91	-1.83
actc1-3utr	hsa-miR-585	662	8:1:1	-9.41	-7.58	-1.83
actc1-3utr	hsa-miR-554	386	8:1:1	-8.9	-7.06	-1.83
actc1-3utr	hsa-miR-375	2294	8:1:1	-7.86	-6.03	-1.82
actc1-3utr	hsa-miR-498	1257	8:1:1	-10.62	-8.79	-1.82
actc1-3utr	hsa-miR-539	564	8:1:1	-5.7	-3.88	-1.81
actc1-3utr	hsa-miR-384	1165	8:1:1	-11.2	-9.39	-1.80
actc1-3utr	hsa-miR-378	829	8:1:1	-15.7	-13.89	-1.80
actc1-3utr	hsa-miR-211	834	8:1:1	-17.9	-16.10	-1.79
actc1-3utr	hsa-miR-1228	1549	8:1:1	-7.6	-5.81	-1.78
actc1-3utr	hsa-miR-92a	1470	8:1:1	-8.8	-7.02	-1.77
actc1-3utr	hsa-miR-29a	2187	8:1:0	-7.1	-5.34	-1.75
actc1-3utr	hsa-miR-520h	1485	8:1:1	-11.6	-9.85	-1.74
actc1-3utr	hsa-miR-644	857	8:1:0	-17.4	-15.65	-1.74
actc1-3utr	hsa-miR-1236	851	8:1:1	-19.9	-18.15	-1.74
actc1-3utr	hsa-miR-382	1312	8:1:1	-14.5	-12.76	-1.73
actc1-3utr	hsa-miR-424	142	8:1:1	-4.3	-2.57	-1.72
actc1-3utr	hsa-miR-508-5p	2122	8:1:1	-13.56	-11.84	-1.71
actc1-3utr	hsa-miR-363	1342	8:1:1	-9.66	-7.94	-1.71
actc1-3utr	hsa-miR-485-3p	691	8:1:1	-9.5	-7.78	-1.71
actc1-3utr	hsa-miR-1298	281	8:1:1	-10.7	-8.98	-1.71
actc1-3utr	hsa-miR-516a-3p	2196	8:1:0	-10.1	-8.39	-1.70
actc1-3utr	hsa-miR-664	283	8:0:1	-9.7	-7.99	-1.70
actc1-3utr	hsa-miR-190	473	8:1:0	-8.7	-7.00	-1.69
actc1-3utr	hsa-miR-889	1323	8:1:1	-8.1	-6.41	-1.68
actc1-3utr	hsa-miR-198	876	8:1:1	-17.42	-15.73	-1.68
actc1-3utr	hsa-miR-26a	466	8:1:1	-8.6	-6.91	-1.68
actc1-3utr	hsa-miR-22	631	8:1:1	-13.7	-12.02	-1.67
actc1-3utr	hsa-miR-219-1-3p	2133	8:1:1	-13.7	-12.03	-1.66
actc1-3utr	hsa-miR-193b	222	8:1:1	-20.5	-18.83	-1.66
actc1-3utr	hsa-miR-1270	2232	8:1:1	-10.5	-8.84	-1.65
actc1-3utr	hsa-miR-33b	1852	8:1:0	-10.6	-8.94	-1.65
actc1-3utr	hsa-miR-374a	1325	8:1:1	-6.8	-5.14	-1.65
actc1-3utr	hsa-miR-133a	719	8:1:1	-13.4	-11.74	-1.65
actc1-3utr	hsa-miR-511	612	8:1:1	-9	-7.34	-1.65
actc1-3utr	hsa-miR-337-3p	2148	8:1:1	-10.1	-8.46	-1.64
actc1-3utr	hsa-miR-765	2132	8:1:1	-13.31	-11.66	-1.64
actc1-3utr	hsa-miR-338-5p	1388	8:1:1	-13.5	-11.85	-1.64
actc1-3utr	hsa-miR-769-5p	828	8:1:1	-15.5	-13.85	-1.64
actc1-3utr	hsa-miR-664	1015	8:1:1	-13.6	-11.96	-1.63
actc1-3utr	hsa-miR-622	908	8:1:1	-14.03	-12.39	-1.63
actc1-3utr	hsa-miR-330-3p	868	8:1:0	-17.5	-15.86	-1.63
actc1-3utr	hsa-miR-554	2161	8:1:1	-8.8	-7.17	-1.62
actc1-3utr	hsa-miR-132	101	8:1:1	-6.2	-4.57	-1.62
actc1-3utr	hsa-miR-220b	1387	8:1:1	-14.02	-12.41	-1.60
actc1-3utr	hsa-let-7b	67	8:1:1	-8	-6.39	-1.60
actc1-3utr	hsa-miR-651	1700	8:1:1	-8.95	-7.35	-1.59
actc1-3utr	hsa-miR-186	572	8:0:0	-11.2	-9.60	-1.59
actc1-3utr	hsa-miR-620	391	8:1:1	-8.2	-6.60	-1.59
actc1-3utr	hsa-miR-543	1148	8:1:1	-11.1	-9.52	-1.57
actc1-3utr	hsa-miR-1278	1950	8:0:1	-11.2	-9.63	-1.56
actc1-3utr	hsa-miR-526b	431	8:1:1	-8.5	-6.94	-1.55
actc1-3utr	hsa-miR-646	2070	8:1:0	-14.6	-13.05	-1.54
actc1-3utr	hsa-miR-769-5p	1289	8:1:1	-10.5	-8.95	-1.54
actc1-3utr	hsa-miR-580	950	8:1:1	-8.7	-7.15	-1.54
actc1-3utr	hsa-miR-342-3p	688	8:1:0	-9.1	-7.55	-1.54
actc1-3utr	hsa-miR-522	90	8:1:1	-6	-4.45	-1.54
actc1-3utr	hsa-miR-421	1280	8:1:1	-9.1	-7.56	-1.53
actc1-3utr	hsa-miR-325	912	8:1:1	-17.3	-15.76	-1.53
actc1-3utr	hsa-miR-371-5p	805	8:1:1	-10.81	-9.27	-1.53
actc1-3utr	hsa-miR-609	966	8:1:1	-13.1	-11.57	-1.52
actc1-3utr	hsa-miR-1231	2104	8:1:1	-17.61	-16.09	-1.51
actc1-3utr	hsa-miR-429	861	8:0:1	-13.5	-12.00	-1.49
actc1-3utr	hsa-miR-153	2042	8:1:1	-12.6	-11.12	-1.47
actc1-3utr	hsa-miR-1246	1849	8:1:0	-10.5	-9.03	-1.47
actc1-3utr	hsa-miR-485-3p	1639	8:1:0	-18.1	-16.62	-1.47
actc1-3utr	hsa-miR-599	1113	8:1:1	-10.1	-8.62	-1.47
actc1-3utr	hsa-miR-181a	687	8:1:1	-8.8	-7.32	-1.47
actc1-3utr	hsa-miR-507	446	8:1:1	-10.8	-9.32	-1.47
actc1-3utr	hsa-miR-18a	117	8:1:1	-10.4	-8.92	-1.47
actc1-3utr	hsa-miR-451	1957	8:1:1	-7.9	-6.43	-1.46
actc1-3utr	hsa-miR-507	1843	8:1:1	-8.8	-7.33	-1.46
actc1-3utr	hsa-miR-561	562	8:1:0	-5.35	-3.88	-1.46
actc1-3utr	hsa-miR-635	253	8:1:1	-13.09	-11.62	-1.46
actc1-3utr	hsa-miR-1307	242	8:1:1	-14.16	-12.69	-1.46
actc1-3utr	hsa-miR-559	2220	8:1:1	-10.4	-8.94	-1.45
actc1-3utr	hsa-miR-130a	1516	8:1:1	-6.9	-5.44	-1.45
actc1-3utr	hsa-miR-760	853	8:1:0	-18.6	-17.14	-1.45
actc1-3utr	hsa-miR-1238	527	8:1:1	-8.75	-7.29	-1.45
actc1-3utr	hsa-miR-301a	1785	8:1:1	-10.3	-8.86	-1.43
actc1-3utr	hsa-miR-431	1518	8:1:1	-6.95	-5.51	-1.43
actc1-3utr	hsa-miR-455-3p	995	8:1:1	-16.1	-14.66	-1.43
actc1-3utr	hsa-miR-342-3p	690	8:1:0	-9.3	-7.86	-1.43
actc1-3utr	hsa-miR-518d-3p	1958	8:1:1	-7.73	-6.31	-1.41
actc1-3utr	hsa-miR-1308	111	8:1:1	-9.1	-7.69	-1.40
actc1-3utr	hsa-miR-1253	593	8:1:1	-10.59	-9.19	-1.39
actc1-3utr	hsa-miR-888	202	8:1:1	-11.89	-10.49	-1.39
actc1-3utr	hsa-miR-524-5p	92	8:1:1	-6.28	-4.88	-1.39
actc1-3utr	hsa-miR-1290	2183	8:1:1	-7.2	-5.81	-1.38
actc1-3utr	hsa-miR-548e	1211	8:1:1	-10.1	-8.71	-1.38
actc1-3utr	hsa-miR-1281	1012	8:1:1	-13	-11.61	-1.38
actc1-3utr	hsa-miR-330-5p	880	8:1:1	-16.36	-14.97	-1.38
actc1-3utr	hsa-miR-495	865	8:1:0	-15.5	-14.11	-1.38
actc1-3utr	hsa-miR-890	568	8:1:1	-10	-8.61	-1.38
actc1-3utr	hsa-miR-548b-5p	542	8:0:1	-8.7	-7.31	-1.38
actc1-3utr	hsa-miR-1246	392	8:1:1	-7.9	-6.51	-1.38
actc1-3utr	hsa-miR-708	186	8:1:1	-11	-9.61	-1.38
actc1-3utr	hsa-miR-568	149	8:1:0	-4.53	-3.14	-1.38
actc1-3utr	hsa-miR-92b	1470	8:1:1	-8.4	-7.02	-1.37
actc1-3utr	hsa-miR-590-5p	1347	8:1:1	-10.73	-9.35	-1.37
actc1-3utr	hsa-miR-23a	291	8:1:1	-7.5	-6.12	-1.37
actc1-3utr	hsa-miR-584	1735	8:1:1	-8.6	-7.24	-1.35
actc1-3utr	hsa-miR-1300	1455	8:1:1	-8.49	-7.13	-1.35
actc1-3utr	hsa-miR-559	1336	8:1:1	-10.82	-9.46	-1.35
actc1-3utr	hsa-miR-218	643	8:1:1	-14.03	-12.67	-1.35
actc1-3utr	hsa-miR-520a-5p	431	8:1:1	-8.3	-6.94	-1.35
actc1-3utr	hsa-miR-516a-3p	2095	8:1:1	-12.46	-11.11	-1.34
actc1-3utr	hsa-miR-184	947	8:1:1	-9.7	-8.36	-1.33
actc1-3utr	hsa-miR-140-3p	2277	8:1:1	-12.6	-11.27	-1.32
actc1-3utr	hsa-miR-320b	1365	8:1:1	-12.2	-10.87	-1.32
actc1-3utr	hsa-miR-1266	875	8:1:1	-19	-17.67	-1.32
actc1-3utr	hsa-miR-429	2159	8:1:0	-7.7	-6.38	-1.31
actc1-3utr	hsa-miR-544	2051	8:1:1	-8.1	-6.78	-1.31
actc1-3utr	hsa-miR-1279	1322	8:1:1	-7.3	-5.98	-1.31
actc1-3utr	hsa-miR-876-3p	1160	8:1:1	-10.21	-8.89	-1.31
actc1-3utr	hsa-miR-210	969	8:1:1	-11.9	-10.58	-1.31
actc1-3utr	hsa-miR-494	196	8:1:1	-8.9	-7.58	-1.31
actc1-3utr	hsa-miR-30e	2241	8:1:0	-8.4	-7.09	-1.30
actc1-3utr	hsa-miR-374a	2162	8:1:0	-8.5	-7.19	-1.30
actc1-3utr	hsa-miR-374b	2162	8:1:0	-8.5	-7.19	-1.30
actc1-3utr	hsa-miR-181c	1913	8:1:1	-11.6	-10.29	-1.30
actc1-3utr	hsa-miR-768-5p	982	8:1:1	-16.8	-15.49	-1.30
actc1-3utr	hsa-miR-549	484	8:1:1	-9.21	-7.90	-1.30
actc1-3utr	hsa-miR-223	414	8:1:1	-5.4	-4.09	-1.30
actc1-3utr	hsa-miR-513c	2060	8:1:1	-9.2	-7.90	-1.29
actc1-3utr	hsa-miR-548c-5p	542	8:0:1	-8.6	-7.31	-1.28
actc1-3utr	hsa-miR-1256	770	8:1:1	-10.3	-9.02	-1.27
actc1-3utr	hsa-miR-520d-5p	575	8:1:1	-11.6	-10.32	-1.27
actc1-3utr	hsa-miR-890	1180	8:1:1	-8.32	-7.05	-1.26
actc1-3utr	hsa-miR-887	736	8:1:1	-12.12	-10.85	-1.26
actc1-3utr	hsa-miR-877	429	8:1:1	-7.6	-6.33	-1.26
actc1-3utr	hsa-miR-181d	1147	8:1:0	-10.8	-9.54	-1.25
actc1-3utr	hsa-miR-526b	676	8:1:1	-6.7	-5.45	-1.24
actc1-3utr	hsa-miR-516a-5p	431	8:1:1	-8.19	-6.94	-1.24
actc1-3utr	hsa-miR-568	1785	8:1:1	-10.1	-8.86	-1.23
actc1-3utr	hsa-miR-567	472	8:1:1	-8.2	-6.97	-1.22
actc1-3utr	hsa-miR-361-5p	326	8:1:1	-9.04	-7.81	-1.22
actc1-3utr	hsa-miR-548p	229	8:1:0	-16.8	-15.57	-1.22
actc1-3utr	hsa-miR-1278	2159	8:1:1	-7.6	-6.38	-1.21
actc1-3utr	hsa-miR-891b	749	8:1:0	-13	-11.78	-1.21
actc1-3utr	hsa-miR-30b	2217	8:0:1	-11.21	-10.00	-1.20
actc1-3utr	hsa-miR-548k	1484	8:1:0	-11	-9.79	-1.20
actc1-3utr	hsa-miR-877	583	8:1:1	-9.6	-8.39	-1.20
actc1-3utr	hsa-miR-1206	283	8:1:1	-9.2	-7.99	-1.20
actc1-3utr	hsa-miR-548m	1581	8:0:1	-12.5	-11.30	-1.19
actc1-3utr	hsa-miR-92a	1516	8:1:1	-6.64	-5.44	-1.19
actc1-3utr	hsa-miR-384	2194	8:1:1	-10.85	-9.66	-1.18
actc1-3utr	hsa-miR-890	1216	8:1:1	-9.72	-8.53	-1.18
actc1-3utr	hsa-miR-507	839	8:1:1	-15.8	-14.61	-1.18
actc1-3utr	hsa-miR-506	55	8:1:1	-10.76	-9.57	-1.18
actc1-3utr	hsa-miR-198	576	8:1:1	-12	-10.82	-1.17
actc1-3utr	hsa-miR-664	936	8:1:0	-14.84	-13.67	-1.16
actc1-3utr	hsa-miR-644	721	8:1:0	-12	-10.83	-1.16
actc1-3utr	hsa-miR-377	1656	8:1:0	-10.3	-9.14	-1.15
actc1-3utr	hsa-miR-720	1230	8:1:1	-13.08	-11.92	-1.15
actc1-3utr	hsa-miR-644	970	8:1:1	-11.6	-10.44	-1.15
actc1-3utr	hsa-miR-628-5p	1083	8:1:0	-10	-8.85	-1.14
actc1-3utr	hsa-miR-181d	1017	8:1:0	-12.4	-11.25	-1.14
actc1-3utr	hsa-let-7b	747	8:1:1	-13.3	-12.15	-1.14
actc1-3utr	hsa-miR-582-5p	1965	8:0:1	-9.91	-8.77	-1.13
actc1-3utr	hsa-miR-520h	1756	8:1:1	-11.25	-10.11	-1.13
actc1-3utr	hsa-miR-581	1087	8:1:1	-9.7	-8.56	-1.13
actc1-3utr	hsa-miR-93	1484	8:1:1	-10.92	-9.79	-1.12
actc1-3utr	hsa-miR-376c	2041	8:0:1	-12.9	-11.78	-1.11
actc1-3utr	hsa-miR-299-5p	1433	8:1:0	-8.3	-7.18	-1.11
actc1-3utr	hsa-miR-34c-5p	727	8:1:1	-11.5	-10.38	-1.11
actc1-3utr	hsa-miR-664	409	8:1:0	-7.05	-5.93	-1.11
actc1-3utr	hsa-miR-625	2003	8:1:1	-13.99	-12.88	-1.10
actc1-3utr	hsa-miR-590-5p	1263	8:1:1	-8.09	-6.98	-1.10
actc1-3utr	hsa-miR-576-5p	2163	8:1:0	-6.6	-5.50	-1.09
actc1-3utr	hsa-miR-486-5p	1621	8:1:1	-20	-18.90	-1.09
actc1-3utr	hsa-miR-567	671	8:1:1	-6.9	-5.80	-1.09
actc1-3utr	hsa-miR-1283	1339	8:1:1	-9.8	-8.71	-1.08
actc1-3utr	hsa-miR-613	1243	8:1:1	-9.2	-8.11	-1.08
actc1-3utr	hsa-miR-96	251	8:1:1	-12.87	-11.78	-1.08
actc1-3utr	hsa-miR-603	687	8:1:1	-8.4	-7.32	-1.07
actc1-3utr	hsa-miR-23b	525	8:1:1	-8.4	-7.32	-1.07
actc1-3utr	hsa-miR-513a-5p	1940	8:1:1	-8	-6.93	-1.06
actc1-3utr	hsa-miR-133b	719	8:1:1	-12.8	-11.74	-1.05
actc1-3utr	hsa-miR-380	1446	8:1:0	-5.8	-4.76	-1.03
actc1-3utr	hsa-miR-122	977	8:1:1	-13.3	-12.26	-1.03
actc1-3utr	hsa-miR-411	387	8:1:1	-7.9	-6.86	-1.03
actc1-3utr	hsa-miR-122	965	8:1:0	-11.4	-10.37	-1.02
actc1-3utr	hsa-miR-339-5p	2263	8:1:1	-11.2	-10.18	-1.01
actc1-3utr	hsa-miR-603	100	8:1:0	-6	-4.98	-1.01
actc1-3utr	hsa-miR-140-3p	1993	8:1:0	-13.7	-12.69	-1.00
actc1-3utr	hsa-miR-548c-5p	1958	8:1:1	-7.31	-6.31	-0.99
actc1-3utr	hsa-miR-450b-5p	1773	8:1:1	-10.33	-9.33	-0.99
actc1-3utr	hsa-miR-1261	1424	8:1:1	-4.9	-3.90	-0.99
actc1-3utr	hsa-miR-521	1254	8:1:1	-12.9	-11.90	-0.99
actc1-3utr	hsa-miR-1205	878	8:1:1	-14.39	-13.39	-0.99
actc1-3utr	hsa-miR-32	115	8:1:0	-9.5	-8.50	-0.99
actc1-3utr	hsa-miR-1255b	2132	8:1:1	-12.65	-11.66	-0.98
actc1-3utr	hsa-miR-367	1470	8:1:1	-8	-7.02	-0.97
actc1-3utr	hsa-miR-518a-5p	575	8:1:1	-11.3	-10.32	-0.97
actc1-3utr	hsa-miR-527	575	8:1:1	-11.3	-10.32	-0.97
actc1-3utr	hsa-miR-548a-3p	483	8:1:0	-8.61	-7.63	-0.97
actc1-3utr	hsa-miR-582-5p	2007	8:1:1	-13	-12.04	-0.95
actc1-3utr	hsa-miR-142-5p	1960	8:1:1	-7.3	-6.34	-0.95
actc1-3utr	hsa-miR-542-3p	1373	8:1:0	-10.8	-9.84	-0.95
actc1-3utr	hsa-miR-590-3p	1147	8:1:1	-10.5	-9.54	-0.95
actc1-3utr	hsa-miR-182	1226	8:0:1	-11.4	-10.45	-0.94
actc1-3utr	hsa-miR-923	626	8:1:1	-8.26	-7.31	-0.94
actc1-3utr	hsa-miR-518a-5p	877	8:1:1	-14.52	-13.58	-0.93
actc1-3utr	hsa-miR-527	877	8:1:1	-14.52	-13.58	-0.93
actc1-3utr	hsa-miR-130a	1835	8:1:1	-9.55	-8.62	-0.92
actc1-3utr	hsa-miR-891b	1770	8:1:0	-14.51	-13.58	-0.92
actc1-3utr	hsa-miR-382	1511	8:1:1	-6.2	-5.27	-0.92
actc1-3utr	hsa-miR-1251	715	8:1:1	-13.53	-12.60	-0.92
actc1-3utr	hsa-miR-802	142	8:1:1	-3.5	-2.57	-0.92
actc1-3utr	hsa-miR-22	1754	8:1:1	-11.1	-10.19	-0.90
actc1-3utr	hsa-miR-579	1733	8:1:1	-7.84	-6.93	-0.90
actc1-3utr	hsa-miR-337-3p	1692	8:1:1	-7.7	-6.79	-0.90
actc1-3utr	hsa-miR-128	1783	8:1:1	-10.31	-9.41	-0.89
actc1-3utr	hsa-miR-1251	914	8:1:1	-19.3	-18.40	-0.89
actc1-3utr	hsa-miR-21	624	8:1:1	-8.2	-7.30	-0.89
actc1-3utr	hsa-miR-584	158	8:1:0	-7.2	-6.30	-0.89
actc1-3utr	hsa-miR-153	1718	8:1:0	-9.2	-8.31	-0.88
actc1-3utr	hsa-miR-548b-3p	1206	8:1:1	-10.5	-9.61	-0.88
actc1-3utr	hsa-miR-491-3p	1191	8:1:0	-10.05	-9.16	-0.88
actc1-3utr	hsa-miR-507	879	8:1:1	-14.6	-13.71	-0.88
actc1-3utr	hsa-miR-18b	117	8:1:1	-9.81	-8.92	-0.88
actc1-3utr	hsa-miR-372	167	8:1:0	-8.85	-7.97	-0.87
actc1-3utr	hsa-miR-126	38	8:1:1	-9.78	-8.90	-0.87
actc1-3utr	hsa-miR-937	924	8:1:1	-15.2	-14.33	-0.86
actc1-3utr	hsa-miR-9	721	8:1:1	-11.7	-10.83	-0.86
actc1-3utr	hsa-miR-1287	639	8:1:1	-15	-14.13	-0.86
actc1-3utr	hsa-miR-33a	1852	8:1:1	-9.8	-8.94	-0.85
actc1-3utr	hsa-miR-520b	1647	8:1:1	-9.8	-8.94	-0.85
actc1-3utr	hsa-miR-520c-3p	1647	8:1:1	-9.8	-8.94	-0.85
actc1-3utr	hsa-miR-877	1381	8:1:1	-11.97	-11.11	-0.85
actc1-3utr	hsa-miR-525-5p	431	8:1:1	-7.8	-6.94	-0.85
actc1-3utr	hsa-miR-552	1964	8:1:1	-8.5	-7.66	-0.83
actc1-3utr	hsa-miR-20a	1484	8:1:1	-10.63	-9.79	-0.83
actc1-3utr	hsa-miR-548n	868	8:1:1	-16.7	-15.86	-0.83
actc1-3utr	hsa-miR-502-3p	273	8:1:0	-10.23	-9.39	-0.83
actc1-3utr	hsa-miR-188-3p	706	8:1:1	-11.5	-10.67	-0.82
actc1-3utr	hsa-miR-599	342	8:1:1	-9.3	-8.47	-0.82
actc1-3utr	hsa-miR-1233	167	8:1:1	-8.8	-7.97	-0.82
actc1-3utr	hsa-miR-1	1176	8:1:1	-7.79	-6.97	-0.81
actc1-3utr	hsa-miR-297	969	8:1:0	-11.4	-10.58	-0.81
actc1-3utr	hsa-miR-153	877	8:1:1	-14.4	-13.58	-0.81
actc1-3utr	hsa-miR-553	777	8:1:1	-14.1	-13.28	-0.81
actc1-3utr	hsa-miR-190	1578	8:1:0	-12.4	-11.59	-0.80
actc1-3utr	hsa-miR-30e	2217	8:0:1	-10.8	-10.00	-0.79
actc1-3utr	hsa-miR-526a	1395	8:1:1	-9.9	-9.10	-0.79
actc1-3utr	hsa-miR-520c-5p	1395	8:1:1	-9.9	-9.10	-0.79
actc1-3utr	hsa-miR-518d-5p	1395	8:1:1	-9.9	-9.10	-0.79
actc1-3utr	hsa-miR-1180	715	8:1:1	-13.4	-12.60	-0.79
actc1-3utr	hsa-miR-190b	473	8:1:0	-7.8	-7.00	-0.79
actc1-3utr	hsa-miR-216a	2123	8:1:1	-12.6	-11.81	-0.78
actc1-3utr	hsa-miR-664	1637	8:1:1	-16.8	-16.01	-0.78
actc1-3utr	hsa-miR-487a	2009	8:1:1	-13.05	-12.27	-0.77
actc1-3utr	hsa-miR-181a	1274	8:1:0	-10.96	-10.18	-0.77
actc1-3utr	hsa-miR-1305	1677	8:1:1	-8.64	-7.87	-0.76
actc1-3utr	hsa-miR-152	1161	8:1:0	-9.69	-8.93	-0.75
actc1-3utr	hsa-miR-493	798	8:1:1	-7.5	-6.74	-0.75
actc1-3utr	hsa-miR-450b-5p	500	8:1:1	-8.54	-7.78	-0.75
actc1-3utr	hsa-miR-576-3p	2132	8:1:1	-12.4	-11.66	-0.73
actc1-3utr	hsa-miR-216a	2010	8:1:0	-13.1	-12.36	-0.73
actc1-3utr	hsa-miR-873	1369	8:1:1	-15	-14.26	-0.73
actc1-3utr	hsa-miR-184	2272	8:1:1	-10.3	-9.57	-0.72
actc1-3utr	hsa-miR-147	973	8:1:1	-10.39	-9.66	-0.72
actc1-3utr	hsa-miR-1224-5p	765	8:1:1	-11.01	-10.29	-0.71
actc1-3utr	hsa-miR-491-3p	501	8:1:0	-8.5	-7.78	-0.71
actc1-3utr	hsa-miR-1256	1540	8:1:1	-6.3	-5.59	-0.70
actc1-3utr	hsa-miR-141	1253	8:1:1	-12.4	-11.69	-0.70
actc1-3utr	hsa-miR-200a	861	8:0:0	-12.7	-12.00	-0.69
actc1-3utr	hsa-miR-132	463	8:1:1	-9.4	-8.70	-0.69
actc1-3utr	hsa-miR-127-5p	2057	8:1:1	-8.52	-7.83	-0.68
actc1-3utr	hsa-miR-545	866	8:1:0	-15.8	-15.11	-0.68
actc1-3utr	hsa-miR-768-3p	684	8:1:0	-7.91	-7.22	-0.68
actc1-3utr	hsa-miR-1297	466	8:1:1	-7.6	-6.91	-0.68
actc1-3utr	hsa-miR-571	1564	8:1:1	-13.47	-12.79	-0.67
actc1-3utr	hsa-miR-325	1182	8:1:1	-11.72	-11.04	-0.67
actc1-3utr	hsa-miR-587	606	8:1:0	-9.23	-8.55	-0.67
actc1-3utr	hsa-miR-28-5p	797	8:1:1	-7.7	-7.03	-0.66
actc1-3utr	hsa-miR-548a-5p	465	8:0:1	-7.7	-7.03	-0.66
actc1-3utr	hsa-miR-27b	1382	8:1:1	-11.9	-11.24	-0.65
actc1-3utr	hsa-miR-220a	686	8:1:1	-8	-7.34	-0.65
actc1-3utr	hsa-miR-148a	812	8:1:0	-12.4	-11.75	-0.64
actc1-3utr	hsa-miR-18b	47	8:1:1	-12.9	-12.25	-0.64
actc1-3utr	hsa-miR-661	2103	8:1:1	-16.5	-15.86	-0.63
actc1-3utr	hsa-miR-548b-3p	1997	8:1:0	-13.5	-12.86	-0.63
actc1-3utr	hsa-miR-96	317	8:1:1	-10	-9.36	-0.63
actc1-3utr	hsa-miR-578	269	8:1:1	-11.2	-10.56	-0.63
actc1-3utr	hsa-miR-381	1715	8:1:0	-9.05	-8.42	-0.62
actc1-3utr	hsa-miR-320a	1365	8:1:1	-11.5	-10.87	-0.62
actc1-3utr	hsa-miR-570	1895	8:1:1	-5.85	-5.23	-0.61
actc1-3utr	hsa-miR-627	1265	8:1:1	-7.6	-6.98	-0.61
actc1-3utr	hsa-miR-569	741	8:1:1	-9.45	-8.83	-0.61
actc1-3utr	hsa-miR-142-3p	726	8:1:0	-12.5	-11.88	-0.61
actc1-3utr	hsa-miR-561	579	8:1:1	-8.7	-8.08	-0.61
actc1-3utr	hsa-miR-1289	579	8:1:1	-8.7	-8.08	-0.61
actc1-3utr	hsa-miR-520d-5p	1902	8:1:0	-10.11	-9.50	-0.60
actc1-3utr	hsa-miR-518a-5p	1902	8:1:1	-10.11	-9.50	-0.60
actc1-3utr	hsa-miR-527	1902	8:1:1	-10.11	-9.50	-0.60
actc1-3utr	hsa-miR-524-5p	1815	8:1:0	-9.5	-8.89	-0.60
actc1-3utr	hsa-miR-520d-5p	1815	8:1:0	-9.5	-8.89	-0.60
actc1-3utr	hsa-miR-518a-5p	1815	8:1:1	-9.5	-8.89	-0.60
actc1-3utr	hsa-miR-527	1815	8:1:1	-9.5	-8.89	-0.60
actc1-3utr	hsa-miR-1267	1472	8:1:1	-8	-7.39	-0.60
actc1-3utr	hsa-miR-142-5p	467	8:1:1	-6.61	-6.00	-0.60
actc1-3utr	hsa-miR-552	2006	8:1:1	-12.95	-12.35	-0.59
actc1-3utr	hsa-miR-142-3p	1736	8:1:1	-8.1	-7.50	-0.59
actc1-3utr	hsa-miR-664	415	8:1:0	-4.5	-3.91	-0.58
actc1-3utr	hsa-miR-922	1384	8:1:0	-12.1	-11.52	-0.57
actc1-3utr	hsa-miR-936	1384	8:1:1	-12.1	-11.52	-0.57
actc1-3utr	hsa-miR-107	820	8:1:0	-14.5	-13.92	-0.57
actc1-3utr	hsa-miR-200c	1950	8:1:0	-10.2	-9.63	-0.56
actc1-3utr	hsa-miR-188-5p	1625	8:1:1	-17.9	-17.34	-0.55
actc1-3utr	hsa-miR-524-5p	1547	8:1:1	-7.1	-6.54	-0.55
actc1-3utr	hsa-miR-1178	743	8:1:1	-10.73	-10.17	-0.55
actc1-3utr	hsa-miR-662	705	8:1:1	-11.5	-10.94	-0.55
actc1-3utr	hsa-miR-499-5p	2160	8:1:0	-7.49	-6.94	-0.54
actc1-3utr	hsa-miR-561	1513	8:1:1	-5.6	-5.05	-0.54
actc1-3utr	hsa-miR-219-5p	2168	8:1:1	-5.8	-5.26	-0.53
actc1-3utr	hsa-miR-1224-5p	582	8:1:1	-8.7	-8.16	-0.53
actc1-3utr	hsa-miR-1305	2052	8:1:1	-7.8	-7.27	-0.52
actc1-3utr	hsa-miR-648	1648	8:1:1	-9.7	-9.17	-0.52
actc1-3utr	hsa-miR-369-3p	40	8:1:0	-9.5	-8.97	-0.52
actc1-3utr	hsa-miR-513a-3p	1754	8:1:1	-10.71	-10.19	-0.51
actc1-3utr	hsa-miR-362-3p	689	8:1:1	-8.3	-7.78	-0.51
actc1-3utr	hsa-miR-26a	543	8:1:1	-7.8	-7.28	-0.51
actc1-3utr	hsa-miR-137	402	8:1:1	-6.4	-5.88	-0.51
actc1-3utr	hsa-miR-216b	1303	8:0:0	-10.4	-9.89	-0.50
actc1-3utr	hsa-miR-613	672	8:1:1	-5.74	-5.23	-0.50
actc1-3utr	hsa-miR-664	287	8:1:1	-8.8	-8.29	-0.50
actc1-3utr	hsa-miR-141	861	8:0:0	-12.5	-12.00	-0.49
actc1-3utr	hsa-miR-106b	248	8:1:1	-12.9	-12.40	-0.49
actc1-3utr	hsa-miR-92b	115	8:1:0	-9	-8.50	-0.49
actc1-3utr	hsa-miR-520d-5p	92	8:1:1	-5.38	-4.88	-0.49
actc1-3utr	hsa-miR-548l	542	8:1:1	-7.8	-7.31	-0.48
actc1-3utr	hsa-miR-577	327	8:1:1	-5.5	-5.01	-0.48
actc1-3utr	hsa-miR-568	107	8:1:0	-5.1	-4.62	-0.47
actc1-3utr	hsa-miR-454	1516	8:1:1	-5.91	-5.44	-0.46
actc1-3utr	hsa-miR-934	1351	8:1:1	-10.9	-10.43	-0.46
actc1-3utr	hsa-miR-203	1080	8:1:0	-9.22	-8.76	-0.45
actc1-3utr	hsa-miR-1252	592	8:1:1	-8.2	-7.75	-0.44
actc1-3utr	hsa-miR-1290	506	8:1:1	-8.7	-8.25	-0.44
actc1-3utr	hsa-miR-450b-5p	1785	8:1:1	-9.3	-8.86	-0.43
actc1-3utr	hsa-miR-155	1754	8:1:1	-10.61	-10.19	-0.41
actc1-3utr	hsa-miR-181a	1913	8:1:1	-10.7	-10.29	-0.40
actc1-3utr	hsa-miR-544	1692	8:1:1	-7.2	-6.79	-0.40
actc1-3utr	hsa-miR-200a	1253	8:1:1	-12.1	-11.69	-0.40
actc1-3utr	hsa-miR-640	2143	8:1:1	-9.32	-8.92	-0.39
actc1-3utr	hsa-miR-519c-5p	1395	8:1:1	-9.5	-9.10	-0.39
actc1-3utr	hsa-miR-519b-5p	1395	8:1:1	-9.5	-9.10	-0.39
actc1-3utr	hsa-miR-1259	473	8:1:1	-7.4	-7.00	-0.39
actc1-3utr	hsa-miR-187	1850	8:1:1	-9.5	-9.11	-0.38
actc1-3utr	hsa-miR-190	1739	8:1:1	-6.91	-6.52	-0.38
actc1-3utr	hsa-miR-424	441	8:1:1	-9.3	-8.91	-0.38
actc1-3utr	hsa-miR-324-3p	1860	8:1:1	-18.23	-17.85	-0.37
actc1-3utr	hsa-miR-509-5p	1479	8:1:1	-9.72	-9.34	-0.37
actc1-3utr	hsa-miR-768-3p	899	8:1:1	-13.03	-12.65	-0.37
actc1-3utr	hsa-miR-520a-5p	1455	8:1:1	-7.5	-7.13	-0.36
actc1-3utr	hsa-miR-548k	465	8:1:1	-7.4	-7.03	-0.36
actc1-3utr	hsa-miR-548l	465	8:1:1	-7.4	-7.03	-0.36
actc1-3utr	hsa-miR-590-3p	411	8:0:1	-5.9	-5.53	-0.36
actc1-3utr	hsa-miR-641	196	8:1:1	-7.95	-7.58	-0.36
actc1-3utr	hsa-miR-548p	1882	8:1:1	-11.32	-10.97	-0.34
actc1-3utr	hsa-miR-1299	1538	8:1:1	-6.1	-5.75	-0.34
actc1-3utr	hsa-miR-876-5p	1501	8:1:1	-8.7	-8.35	-0.34
actc1-3utr	hsa-miR-519e	828	8:1:1	-14.2	-13.85	-0.34
actc1-3utr	hsa-miR-1253	47	8:1:1	-12.6	-12.25	-0.34
actc1-3utr	hsa-miR-664	1705	8:1:1	-7.42	-7.08	-0.33
actc1-3utr	hsa-miR-525-5p	1598	8:1:1	-13.7	-13.36	-0.33
actc1-3utr	hsa-miR-365	1753	8:1:0	-10.4	-10.08	-0.31
actc1-3utr	hsa-miR-655	2160	8:1:0	-7.25	-6.94	-0.30
actc1-3utr	hsa-miR-590-5p	2067	8:1:0	-10.31	-10.02	-0.28
actc1-3utr	hsa-miR-548a-5p	1958	8:1:1	-6.6	-6.31	-0.28
actc1-3utr	hsa-miR-488	1756	8:1:1	-10.4	-10.11	-0.28
actc1-3utr	hsa-miR-1236	1622	8:1:1	-17.4	-17.11	-0.28
actc1-3utr	hsa-miR-324-3p	1602	8:1:1	-13.9	-13.61	-0.28
actc1-3utr	hsa-miR-369-5p	274	8:1:1	-9.4	-9.11	-0.28
actc1-3utr	hsa-miR-205	2021	8:1:1	-13.56	-13.28	-0.27
actc1-3utr	hsa-miR-599	454	8:1:1	-9.27	-8.99	-0.27
actc1-3utr	hsa-miR-556-5p	1647	8:1:0	-9.2	-8.94	-0.25
actc1-3utr	hsa-miR-577	1335	8:1:1	-9.71	-9.45	-0.25
actc1-3utr	hsa-miR-1277	2270	8:1:1	-10.6	-10.35	-0.24
actc1-3utr	hsa-let-7c	747	8:1:1	-12.4	-12.15	-0.24
actc1-3utr	hsa-miR-1299	1293	8:1:0	-9.8	-9.56	-0.23
actc1-3utr	hsa-miR-1246	680	8:1:1	-6.61	-6.38	-0.22
actc1-3utr	hsa-miR-220a	1389	8:1:1	-12.06	-11.84	-0.21
actc1-3utr	hsa-miR-513b	793	8:1:1	-8.5	-8.28	-0.21
actc1-3utr	hsa-miR-548g	384	8:1:1	-7.9	-7.68	-0.21
actc1-3utr	hsa-miR-147b	963	8:1:1	-10.8	-10.60	-0.19
actc1-3utr	hsa-miR-548b-5p	1958	8:1:1	-6.5	-6.31	-0.18
actc1-3utr	hsa-miR-496	2231	8:1:1	-9	-8.82	-0.17
actc1-3utr	hsa-miR-1297	2140	8:0:1	-11.1	-10.92	-0.17
actc1-3utr	hsa-miR-623	915	8:1:1	-19.24	-19.06	-0.17
actc1-3utr	hsa-miR-1826	251	8:1:1	-11.96	-11.78	-0.17
actc1-3utr	hsa-miR-374a	1615	8:1:1	-12.2	-12.03	-0.16
actc1-3utr	hsa-miR-26a	1337	8:1:1	-9.73	-9.56	-0.16
actc1-3utr	hsa-miR-548p	126	8:1:0	-9.6	-9.43	-0.16
actc1-3utr	hsa-miR-1259	1822	8:1:0	-4.1	-3.94	-0.15
actc1-3utr	hsa-miR-561	1331	8:0:0	-8.29	-8.13	-0.15
actc1-3utr	hsa-miR-381	685	8:1:1	-7.6	-7.44	-0.15
actc1-3utr	hsa-miR-300	685	8:1:1	-7.6	-7.44	-0.15
actc1-3utr	hsa-miR-561	563	8:1:1	-4.02	-3.86	-0.15
actc1-3utr	hsa-miR-938	383	8:1:1	-8.6	-8.44	-0.15
actc1-3utr	hsa-miR-203	360	8:0:1	-6.3	-6.14	-0.15
actc1-3utr	hsa-miR-448	1698	8:1:0	-6.71	-6.56	-0.14
actc1-3utr	hsa-miR-589	47	8:1:1	-12.4	-12.25	-0.14
actc1-3utr	hsa-miR-1276	1998	8:0:1	-13	-12.86	-0.13
actc1-3utr	hsa-miR-17	1484	8:1:1	-9.93	-9.79	-0.13
actc1-3utr	hsa-miR-106a	1484	8:1:1	-9.93	-9.79	-0.13
actc1-3utr	hsa-miR-146a	588	8:1:1	-7.9	-7.76	-0.13
actc1-3utr	hsa-miR-451	296	8:1:1	-6.75	-6.61	-0.13
actc1-3utr	hsa-miR-1201	2067	8:1:1	-10.14	-10.02	-0.11
actc1-3utr	hsa-miR-1277	2041	8:1:1	-11.9	-11.78	-0.11
actc1-3utr	hsa-miR-449b	727	8:1:1	-10.5	-10.38	-0.11
actc1-3utr	hsa-miR-1182	239	8:1:1	-13.2	-13.08	-0.11
actc1-3utr	hsa-miR-590-3p	2157	8:1:1	-6.7	-6.59	-0.10
actc1-3utr	hsa-miR-488	1714	8:1:1	-9.6	-9.49	-0.10
actc1-3utr	hsa-miR-1179	907	8:1:1	-11	-10.89	-0.10
actc1-3utr	hsa-miR-133a	2202	8:1:1	-11.2	-11.10	-0.099
actc1-3utr	hsa-miR-133b	2202	8:1:1	-11.2	-11.10	-0.099
actc1-3utr	hsa-miR-558	377	8:1:1	-7.4	-7.30	-0.096
actc1-3utr	hsa-miR-205	1725	8:1:0	-9.9	-9.81	-0.083
actc1-3utr	hsa-miR-548k	542	8:1:1	-7.4	-7.31	-0.080
actc1-3utr	hsa-miR-515-5p	1457	8:1:0	-5.1	-5.02	-0.073
actc1-3utr	hsa-miR-511	421	8:1:1	-5.81	-5.73	-0.071
actc1-3utr	hsa-miR-1278	2200	8:1:1	-10	-9.94	-0.056
actc1-3utr	hsa-miR-887	1565	8:1:1	-12	-11.94	-0.052
actc1-3utr	hsa-miR-212	910	8:1:1	-12.7	-12.64	-0.051
actc1-3utr	hsa-miR-412	845	8:1:1	-18.4	-18.36	-0.033
actc1-3utr	hsa-miR-1304	1266	8:1:1	-8	-7.97	-0.029
actc1-3utr	hsa-miR-142-5p	1333	8:1:0	-9.9	-9.87	-0.028
actc1-3utr	hsa-miR-513a-3p	1460	8:1:1	-4.9	-4.87	-0.020
actc1-3utr	hsa-miR-592	237	8:1:0	-14.3	-14.28	-0.015
actc1-3utr	hsa-miR-449a	727	8:1:1	-10.4	-10.38	-0.010
actc1-3utr	hsa-miR-361-5p	1586	8:1:1	-8.03	-8.02	-0.0064
actc1-3utr	hsa-miR-216b	537	8:1:0	-7.21	-7.20	-0.0052
actc1-3utr	hsa-miR-455-3p	1343	8:1:1	-8.92	-8.91	-0.0030
actc1-3utr	hsa-miR-155	247	8:1:1	-13.8	-13.80	0.0071
actc1-3utr	hsa-miR-551a	214	8:1:1	-15.6	-15.61	0.013
actc1-3utr	hsa-miR-487a	898	8:1:1	-11.1	-11.11	0.014
actc1-3utr	hsa-miR-586	1520	8:1:1	-4.49	-4.50	0.019
actc1-3utr	hsa-miR-548d-3p	487	8:1:0	-8.95	-8.96	0.019
actc1-3utr	hsa-miR-140-5p	186	8:1:1	-9.59	-9.61	0.021
actc1-3utr	hsa-miR-1259	2236	8:1:1	-9.9	-9.92	0.029
actc1-3utr	hsa-miR-26a	2221	8:1:1	-7.45	-7.47	0.029
actc1-3utr	hsa-miR-363	1906	8:1:1	-5.2	-5.23	0.036
actc1-3utr	hsa-miR-1290	2064	8:1:1	-8.4	-8.45	0.053
actc1-3utr	hsa-miR-129-5p	1775	8:1:1	-9.2	-9.25	0.057
actc1-3utr	hsa-miR-513c	1035	8:1:1	-9.51	-9.56	0.057
actc1-3utr	hsa-miR-708	828	8:1:1	-13.8	-13.85	0.058
actc1-3utr	hsa-miR-1299	331	8:1:1	-6.2	-6.26	0.066
actc1-3utr	hsa-miR-520a-5p	889	8:1:1	-13.9	-13.96	0.069
actc1-3utr	hsa-miR-220c	831	8:1:1	-13.5	-13.57	0.071
actc1-3utr	hsa-miR-577	1759	8:0:1	-9.9	-9.97	0.074
actc1-3utr	hsa-miR-1303	1408	8:1:1	-8.25	-8.33	0.082
actc1-3utr	hsa-miR-1274a	304	8:1:1	-9.2	-9.28	0.086
actc1-3utr	hsa-miR-521	987	8:1:0	-14.47	-14.56	0.090
actc1-3utr	hsa-miR-422a	829	8:1:1	-13.8	-13.89	0.092
actc1-3utr	hsa-miR-361-5p	1384	8:1:1	-11.43	-11.52	0.094
actc1-3utr	hsa-miR-1826	737	8:1:1	-9.99	-10.08	0.096
actc1-3utr	hsa-miR-504	916	8:1:1	-18.9	-18.99	0.097
actc1-3utr	hsa-miR-943	531	8:1:1	-7.3	-7.40	0.10
actc1-3utr	hsa-miR-876-5p	530	8:1:1	-7.2	-7.30	0.10
actc1-3utr	hsa-miR-590-3p	1907	8:1:1	-4.47	-4.58	0.11
actc1-3utr	hsa-miR-496	427	8:1:1	-6.3	-6.41	0.11
actc1-3utr	hsa-miR-1290	1666	8:1:1	-7.9	-8.02	0.12
actc1-3utr	hsa-miR-499-5p	56	8:1:1	-9.3	-9.42	0.12
actc1-3utr	hsa-miR-1300	1408	8:1:1	-8.2	-8.33	0.13
actc1-3utr	hsa-miR-655	285	8:1:0	-8	-8.13	0.13
actc1-3utr	hsa-miR-1185	2128	8:1:1	-10.96	-11.10	0.14
actc1-3utr	hsa-miR-1178	2096	8:1:1	-11.3	-11.45	0.15
actc1-3utr	hsa-miR-490-5p	1590	8:1:0	-12.2	-12.36	0.16
actc1-3utr	hsa-miR-1278	1482	8:1:1	-9.7	-9.88	0.18
actc1-3utr	hsa-miR-944	1048	8:1:1	-6.14	-6.32	0.18
actc1-3utr	hsa-miR-581	267	8:1:0	-8.81	-8.99	0.18
actc1-3utr	hsa-miR-30c	2217	8:0:1	-9.81	-10.00	0.19
actc1-3utr	hsa-miR-567	1262	8:1:1	-7.41	-7.60	0.19
actc1-3utr	hsa-miR-592	341	8:1:0	-9.2	-9.39	0.19
actc1-3utr	hsa-miR-570	328	8:1:1	-4.94	-5.13	0.19
actc1-3utr	hsa-miR-568	2242	8:1:0	-6.8	-7.00	0.20
actc1-3utr	hsa-miR-490-5p	1292	8:1:1	-9.3	-9.50	0.20
actc1-3utr	hsa-miR-511	1297	8:1:1	-9.5	-9.72	0.22
actc1-3utr	hsa-miR-1322	348	8:1:0	-8.7	-8.92	0.22
actc1-3utr	hsa-miR-33b	1519	8:1:1	-5	-5.23	0.23
actc1-3utr	hsa-miR-369-5p	1174	8:1:1	-6.9	-7.13	0.23
actc1-3utr	hsa-miR-146b-5p	588	8:1:1	-7.53	-7.76	0.23
actc1-3utr	hsa-miR-374a	310	8:1:1	-7.4	-7.63	0.23
actc1-3utr	hsa-miR-509-5p	2122	8:1:1	-11.6	-11.84	0.24
actc1-3utr	hsa-miR-1290	1402	8:1:1	-8.91	-9.15	0.24
actc1-3utr	hsa-miR-603	862	8:1:0	-12.7	-12.94	0.24
actc1-3utr	hsa-miR-1197	994	8:1:0	-14.05	-14.30	0.25
actc1-3utr	hsa-miR-579	449	8:1:1	-8.51	-8.77	0.26
actc1-3utr	hsa-miR-653	1259	8:1:1	-8.6	-8.87	0.27
actc1-3utr	hsa-miR-576-3p	1990	8:1:1	-7.2	-7.48	0.28
actc1-3utr	hsa-miR-548k	1958	8:1:1	-6.03	-6.31	0.28
actc1-3utr	hsa-miR-139-5p	1816	8:1:1	-8.7	-8.98	0.28
actc1-3utr	hsa-miR-539	1580	8:1:1	-11	-11.28	0.28
actc1-3utr	hsa-miR-500	384	8:1:1	-7.4	-7.68	0.28
actc1-3utr	hsa-miR-559	231	8:0:1	-15.1	-15.38	0.28
actc1-3utr	hsa-miR-586	1853	8:1:0	-11.2	-11.49	0.29
actc1-3utr	hsa-miR-508-5p	801	8:1:1	-7	-7.29	0.29
actc1-3utr	hsa-miR-146a	484	8:1:1	-7.6	-7.90	0.30
actc1-3utr	hsa-miR-153	2305	8:1:1	-3.75	-4.06	0.31
actc1-3utr	hsa-miR-190b	1739	8:1:1	-6.21	-6.52	0.31
actc1-3utr	hsa-miR-548p	865	8:1:0	-13.8	-14.11	0.31
actc1-3utr	hsa-miR-26b	466	8:1:1	-6.6	-6.91	0.31
actc1-3utr	hsa-miR-494	45	8:1:0	-8.8	-9.11	0.31
actc1-3utr	hsa-miR-1224-5p	2232	8:1:1	-8.52	-8.84	0.32
actc1-3utr	hsa-miR-708	2070	8:1:1	-12.73	-13.05	0.32
actc1-3utr	hsa-miR-876-5p	1156	8:1:1	-8.4	-8.72	0.32
actc1-3utr	hsa-miR-1305	1843	8:1:1	-7	-7.33	0.33
actc1-3utr	hsa-miR-543	1275	8:1:1	-9.7	-10.03	0.33
actc1-3utr	hsa-miR-148b	1161	8:1:0	-8.6	-8.93	0.33
actc1-3utr	hsa-miR-935	301	8:1:1	-7.23	-7.57	0.34
actc1-3utr	hsa-miR-526b	1293	8:1:1	-9.21	-9.56	0.35
actc1-3utr	hsa-miR-561	1265	8:1:1	-6.6	-6.98	0.38
actc1-3utr	hsa-miR-33b	894	8:1:1	-12.1	-12.48	0.38
actc1-3utr	hsa-miR-494	477	8:1:0	-4.8	-5.18	0.38
actc1-3utr	hsa-miR-205	2196	8:1:0	-8	-8.39	0.39
actc1-3utr	hsa-miR-181c	1274	8:1:0	-9.79	-10.18	0.39
actc1-3utr	hsa-miR-499-5p	2176	8:1:1	-3.5	-3.90	0.40
actc1-3utr	hsa-miR-664	2172	8:1:0	-4.4	-4.80	0.40
actc1-3utr	hsa-miR-656	1518	8:1:1	-5.11	-5.51	0.40
actc1-3utr	hsa-miR-581	473	8:1:1	-6.6	-7.00	0.40
actc1-3utr	hsa-miR-520d-5p	1783	8:1:1	-9	-9.41	0.41
actc1-3utr	hsa-miR-103	820	8:1:0	-13.5	-13.92	0.42
actc1-3utr	hsa-miR-137	2160	8:1:1	-6.5	-6.94	0.44
actc1-3utr	hsa-miR-183	1752	8:1:1	-9.5	-9.94	0.44
actc1-3utr	hsa-miR-664	550	8:0:0	-6.7	-7.14	0.44
actc1-3utr	hsa-miR-570	104	8:1:1	-4.1	-4.54	0.44
actc1-3utr	hsa-miR-299-5p	2229	8:1:1	-8.3	-8.75	0.45
actc1-3utr	hsa-miR-132	1235	8:1:1	-10.5	-10.95	0.45
actc1-3utr	hsa-miR-1274b	840	8:1:1	-14.6	-15.05	0.45
actc1-3utr	hsa-miR-568	94	8:1:1	-6	-6.45	0.45
actc1-3utr	hsa-miR-580	1698	8:1:1	-6.1	-6.56	0.46
actc1-3utr	hsa-miR-153	1308	8:1:1	-8.7	-9.16	0.46
actc1-3utr	hsa-miR-516b	278	8:1:0	-9.2	-9.66	0.46
actc1-3utr	hsa-miR-501-5p	895	8:1:0	-9.3	-9.79	0.49
actc1-3utr	hsa-miR-888	1465	8:1:1	-6.5	-7.00	0.50
actc1-3utr	hsa-miR-93	248	8:1:1	-11.9	-12.40	0.50
actc1-3utr	hsa-miR-186	428	8:1:1	-6	-6.51	0.51
actc1-3utr	hsa-miR-129-5p	2180	8:1:1	-4	-4.53	0.53
actc1-3utr	hsa-miR-509-3-5p	1479	8:1:1	-8.8	-9.34	0.54
actc1-3utr	hsa-miR-626	1354	8:1:1	-10.8	-11.34	0.54
actc1-3utr	hsa-miR-1253	2000	8:1:1	-12.59	-13.14	0.55
actc1-3utr	hsa-miR-380	1738	8:1:0	-6.4	-6.96	0.56
actc1-3utr	hsa-miR-1306	534	8:1:1	-7.62	-8.19	0.57
actc1-3utr	hsa-miR-105	1880	8:1:1	-13.5	-14.08	0.58
actc1-3utr	hsa-miR-548a-5p	231	8:1:1	-14.8	-15.38	0.58
actc1-3utr	hsa-miR-190b	1578	8:1:0	-11	-11.59	0.59
actc1-3utr	hsa-miR-101	1484	8:1:0	-9.2	-9.79	0.59
actc1-3utr	hsa-miR-614	484	8:1:1	-7.31	-7.90	0.59
actc1-3utr	hsa-miR-340	2059	8:1:1	-7.32	-7.92	0.60
actc1-3utr	hsa-miR-548d-5p	1958	8:1:1	-5.7	-6.31	0.61
actc1-3utr	hsa-miR-146a	571	8:1:1	-8.8	-9.42	0.62
actc1-3utr	hsa-miR-376c	1546	8:1:1	-6.6	-7.23	0.63
actc1-3utr	hsa-miR-519c-5p	1455	8:1:1	-6.5	-7.13	0.63
actc1-3utr	hsa-miR-519b-5p	1455	8:1:1	-6.5	-7.13	0.63
actc1-3utr	hsa-miR-526a	1455	8:1:1	-6.5	-7.13	0.63
actc1-3utr	hsa-miR-520c-5p	1455	8:1:1	-6.5	-7.13	0.63
actc1-3utr	hsa-miR-518d-5p	1455	8:1:1	-6.5	-7.13	0.63
actc1-3utr	hsa-miR-1304	951	8:1:1	-8.11	-8.75	0.64
actc1-3utr	hsa-miR-181d	619	8:1:0	-9.72	-10.36	0.64
actc1-3utr	hsa-miR-30a	2241	8:1:0	-6.44	-7.09	0.65
actc1-3utr	hsa-miR-30d	2241	8:1:0	-6.44	-7.09	0.65
actc1-3utr	hsa-miR-633	1908	8:1:1	-3.7	-4.35	0.65
actc1-3utr	hsa-miR-1303	131	8:1:1	-8.6	-9.25	0.65
actc1-3utr	hsa-miR-181a	1344	8:1:0	-8.6	-9.26	0.66
actc1-3utr	hsa-miR-494	128	8:1:1	-8.3	-8.96	0.66
actc1-3utr	hsa-miR-129-3p	1727	8:1:0	-7.2	-7.87	0.67
actc1-3utr	hsa-miR-632	1626	8:1:1	-15.73	-16.40	0.67
actc1-3utr	hsa-miR-1231	971	8:1:1	-9.7	-10.37	0.67
actc1-3utr	hsa-miR-495	229	8:1:0	-14.9	-15.57	0.67
actc1-3utr	hsa-miR-548i	1958	8:1:1	-5.63	-6.31	0.68
actc1-3utr	hsa-miR-558	958	8:1:1	-8.9	-9.58	0.68
actc1-3utr	hsa-miR-511	507	8:1:0	-8.2	-8.88	0.68
actc1-3utr	hsa-miR-643	181	8:1:1	-5.3	-5.98	0.68
actc1-3utr	hsa-miR-579	1218	8:1:1	-5.93	-6.62	0.69
actc1-3utr	hsa-miR-593	882	8:1:1	-14.5	-15.19	0.69
actc1-3utr	hsa-miR-633	1236	8:1:1	-7.5	-8.20	0.70
actc1-3utr	hsa-miR-544	2022	8:1:1	-12.7	-13.41	0.71
actc1-3utr	hsa-miR-597	1627	8:1:1	-13.63	-14.34	0.71
actc1-3utr	hsa-miR-590-3p	1330	8:1:0	-7.7	-8.42	0.72
actc1-3utr	hsa-miR-524-5p	575	8:1:1	-9.6	-10.32	0.72
actc1-3utr	hsa-miR-655	516	8:1:1	-4.8	-5.52	0.72
actc1-3utr	hsa-miR-875-5p	1863	8:1:0	-13.8	-14.53	0.73
actc1-3utr	hsa-miR-212	424	8:1:1	-5.3	-6.03	0.73
actc1-3utr	hsa-miR-30d	2217	8:0:1	-9.26	-10.00	0.74
actc1-3utr	hsa-miR-513a-3p	620	8:1:1	-8.5	-9.24	0.74
[truncated: 748 more rows]
